# Supplementary material for: Transcriptome-Based Identification of Genes Responding to the Organophosphate Pesticide Phosmet in Danio rerio
Source: Genes (Basel). 2021 Oct 29;12(11):1738. doi: 10.3390/genes12111738 (PMC8624534; doi:10.3390/genes12111738)
Supplement: Supplementary file 1 [file genes-12-01738-s001.zip]

Archive with 6 entries (4 files):
- genes-1403670-supplementary/
- genes-1403670-supplementary/Supplementary material/
- genes-1403670-supplementary/Supplementary material/Figure S1.png
- genes-1403670-supplementary/Supplementary material/Supplementary Table S1.pdf
- genes-1403670-supplementary/Supplementary material/Supplementary Table S2.pdf
- genes-1403670-supplementary/Supplementary material/Supplementy File.xlsx
