# Supplementary material for: Transcriptome-Based Identification of Genes Responding to the Organophosphate Pesticide Phosmet in Danio rerio
Source: Genes (Basel). 2021 Oct 29;12(11):1738. doi: 10.3390/genes12111738 (PMC8624534; doi:10.3390/genes12111738)
Supplement: Supplementary file 1 [file genes-12-01738-s001.zip › genes-1403670-supplementary/Supplementary material/Supplementy File.xlsx]

## Sheet: DEGs
Gene_ID	Transcript_ID	Gene_Symbol	Description	gene_biotype	Protein_ID	ZFIN	locus_tag	Phosmet/Control.fc	Phosmet/Control.baseMean	Phosmet/Control.lfcSE	Phosmet/Control.stat	Phosmet/Control.raw.pval	Phosmet/Control.bh.pval	Phosmet.mean	Control.mean	N_C1	N_CP2	N_C3	N_P1	N_P2	N_P3	C1_Read_Count	CP2_Read_Count	C3_Read_Count	P1_Read_Count	P2_Read_Count	P3_Read_Count	C1_FPKM	CP2_FPKM	C3_FPKM	P1_FPKM	P2_FPKM	P3_FPKM	C1_TPM	CP2_TPM	C3_TPM	P1_TPM	P2_TPM	P3_TPM
494473	NR_029993,rna-mir1-1	mir1-1	microRNA 1-1	miRNA	.	ZDB-GENE-041228-15	.	-13.2221	12.7367	0.822357	-4.52951	5.91198e-06	0.000140622	0.812027	4.56789	3.70003	3.84298	3.58351	3.25203	3.21576	3.28794	22	29	15	1	1	4	8.72243	11.0776	5.98533	0.175454	0.040559	0.712574	28.3616	34.5532	20.0566	0.585111	0.139627	2.53498
554107	NM_001024408,XM_005171867,XM_021476165	ela3l	elastase 3 like	protein_coding	NP_001019579.1;XP_005171924.1;XP_021331840.1	ZDB-GENE-060710-2	.	-13.159	95.6242	0.402031	-9.24799	2.28758e-20	1.57136e-17	3.78334	7.47151	7.03423	6.36137	6.8412	5.44145	5.30512	5.23634	229	95	175	15	17	12	11.0037	4.35153	8.718	0.767449	0.582848	0.412434	35.7793	13.5732	29.2137	2.55932	2.00648	1.46723
793448	XM_001331878	tgm1l3	transglutaminase 1 like 3	protein_coding	XP_001331914.1	ZDB-GENE-120718-1	.	-12.3577	189.666	0.469569	-7.72484	1.11996e-14	2.75949e-12	4.85107	8.45315	6.96373	7.99921	8.08353	6.3029	5.87288	5.93256	129	397	440	39	23	26	1.80055	5.43531	6.49053	0.637233	0.239694	0.285863	5.85461	16.9537	21.7495	2.12507	0.825155	1.01696
799480	NR_134975	si:ch211-255g12.6	si:ch211-255g12.6	lncRNA	.	ZDB-GENE-081104-198	.	-12.2133	1328.82	0.282471	-12.7814	2.08258e-37	1.1802e-33	7.65535	11.2621	10.6242	11.0174	10.2939	8.74907	8.62102	8.4362	2234	3084	1513	205	264	183	189.428	255.591	135.36	20.5292	16.9652	12.4171	615.938	797.236	453.587	68.4616	58.4032	44.1737
795490	NM_001130626,XM_005163024	kcna6a	potassium voltage-gated channel, shaker-related, subfamily, member 6 a	protein_coding	NP_001124098.1;XP_005163081.1	ZDB-GENE-080722-21	.	-12.0436	192.984	0.458878	-7.82386	5.12262e-15	1.35023e-12	4.88089	8.47778	7.54425	8.39528	7.05354	6.02375	6.03541	6.14722	258	591	137	20	36	44	4.9844	10.5141	2.75934	0.693036	0.759205	0.638534	16.2071	32.7953	9.24642	2.31116	2.61359	2.27159
100000769	NM_152950	cryaa	crystallin, alpha A	protein_coding	NP_694482.1	ZDB-GENE-020508-1	.	-11.1158	252.13	0.293306	-11.8461	2.2533e-32	1.02155e-28	5.40082	8.85178	8.40452	8.34021	7.97674	6.70076	6.4878	6.3549	522	457	313	48	51	35	16.5733	14.1551	10.4805	1.78019	1.21643	0.890402	53.8892	44.1525	35.1197	5.93666	4.18762	3.16761
553474	NM_001033722	crybgx	crystallin beta gamma X	protein_coding	NP_001028894.1	ZDB-GENE-070410-2	.	-11.0626	1765.03	0.312667	-11.0904	1.3961e-28	2.87698e-25	8.19673	11.6603	10.9322	11.468	10.7705	9.32711	8.97806	8.86676	2645	4211	2129	348	321	253	159.027	247.443	135.053	24.7685	14.6097	12.2092	517.089	771.821	452.558	82.5991	50.2944	43.4343
100007086	XM_021474277,XM_021474281	LOC100007086	prostatic spermine-binding protein-like, transcript variant X2	protein_coding	XP_021329952.1;XP_021329956.1	.	.	-10.9194	3865.38	0.313227	-11.0106	3.39636e-28	6.41573e-25	9.34168	12.7899	12.1254	12.6802	11.6412	10.2731	10.1354	10.1365	6168	9941	3558	608	773	739	120.541	190.632	75.6671	15.5823	13.01	12.5415	391.948	594.616	253.557	51.9645	44.7873	44.6166
100006303	XM_001345063,XM_009303924	gls2a	glutaminase 2a (liver, mitochondrial), transcript variant X2	protein_coding	XP_001345099.5;XP_009302199.1	ZDB-GENE-081105-57	.	-10.8186	282.686	0.391486	-8.7754	1.70297e-18	8.77342e-16	5.58386	9.01516	8.09182	8.93806	7.85717	6.70927	6.63738	6.52528	359	810	262	45	64	48	2.98817	6.58317	2.29778	0.440087	0.39849	0.314922	9.71625	20.5341	7.69977	1.46762	1.37182	1.12034
562260	XM_685653,XR_002456229	slc10a1	solute carrier family 10 (sodium/bile acid cotransporter), member 1, transcript variant X2	protein_coding	XP_690745.4	ZDB-GENE-041001-190	.	-10.5827	42.7639	0.543958	-6.25716	3.92044e-10	3.39193e-08	2.96016	6.28069	5.47832	5.83238	5.23702	4.73651	4.47958	4.46821	68	104	44	12	6	5	2.02273	3.03026	1.37777	0.393375	0.105521	0.119583	6.57705	9.45195	4.61686	1.31184	0.36326	0.425416
558389	NM_001110106	crygm2f	crystallin, gamma M2f	protein_coding	NP_001103576.1	ZDB-GENE-080220-17	.	-10.106	83.1741	0.351583	-9.49176	2.27163e-21	2.05973e-18	3.89943	7.24247	6.49684	6.8001	6.43927	5.33041	5.36698	5.22814	130	176	115	12	24	14	9.66336	12.8231	9.03046	1.00599	1.30879	0.796201	31.4211	39.9976	30.2607	3.35482	4.50557	2.83249
564159	NM_001102388	ankrd1b	ankyrin repeat domain 1b (cardiac muscle)	protein_coding	NP_001095858.1	ZDB-GENE-070820-13	.	-9.70501	298.46	0.408914	-8.01815	1.07352e-15	3.24461e-13	5.79962	9.08007	8.25757	8.98972	7.92713	6.7734	6.94694	6.53585	410	820	269	45	100	42	13.7266	26.8816	9.51477	1.76483	2.52194	1.12618	44.633	83.8488	31.8836	5.88544	8.68188	4.00638
100147904	XM_001921697,XM_021477806	LOC100147904	zonadhesin, transcript variant X1	protein_coding	XP_001921732.1;XP_021333481.1	.	.	-9.70245	1416.68	0.226054	-14.5025	1.16822e-47	1.32407e-43	8.04842	11.3268	10.8468	10.5546	10.9528	8.91424	9.02412	8.73207	2610	1812	2758	222	412	248	8.29749	5.63033	9.25114	0.833366	0.993068	0.629278	26.9799	17.562	31.0002	2.77915	3.41868	2.23866
563949	XM_009294870	si:dkey-1j5.4	si:dkey-1j5.4	protein_coding	XP_009293145.1	ZDB-GENE-130603-91	.	-9.39887	96.7649	0.474875	-6.80703	9.96353e-12	1.22083e-09	4.20784	7.45163	6.7137	7.23699	6.09744	5.39255	5.41125	5.50264	156	265	65	12	23	28	2.80094	4.63702	1.22265	0.248818	0.304931	0.397029	9.10747	14.4637	4.09705	0.82977	1.04974	1.41243
474328	NM_001007058	crygm5	crystallin, gamma M5	protein_coding	NP_001007059.1	ZDB-GENE-041024-6	.	-9.2044	168.492	0.444729	-7.20062	5.99403e-13	9.30635e-11	5.07759	8.2442	7.70065	7.7951	7.40583	6.48862	5.96835	5.81315	311	323	212	54	29	16	12.8647	13.084	9.22729	2.6468	0.901521	0.529792	41.8304	40.8114	30.9203	8.82664	3.10352	1.88474
140529	rna-trnS2	trnS2	tRNA-Ser	tRNA	.	ZDB-GENE-011205-35	.	-8.98014	6.24586	1.01299	-3.12614	0.0017712	NA	0.424879	3.47888	2.62498	2.6831	2.67969	2.46649	2.41275	2.41495	9	11	11	2	1	1	5.35411	6.38576	6.78901	0.864733	0.362106	0.312462	17.4093	19.9184	22.7497	2.88375	1.24656	1.11158
563341	XM_686705	klhl38b	kelch-like family member 38b	protein_coding	XP_691797.2	ZDB-GENE-120727-8	.	-8.89275	120.859	0.452302	-6.97019	3.16509e-12	4.34825e-10	4.64354	7.75971	6.74782	7.52275	6.97416	6.01691	5.53843	5.62959	131	303	165	36	17	22	2.63045	5.98102	3.50813	0.842759	0.252818	0.349739	8.5531	18.6559	11.7556	2.81047	0.870336	1.2442
562402	XM_009295578,XM_021469189,XM_021469190,XM_021469191,XR_002456370	phka1b	phosphorylase kinase, alpha 1b (muscle), transcript variant X1	protein_coding	XP_009293853.1;XP_021324864.1;XP_021324865.1;XP_021324866.1	ZDB-GENE-091204-81	.	-8.80078	474.465	0.221867	-14.1419	2.09484e-45	1.58286e-41	6.60171	9.73439	9.12216	9.41108	9.04582	7.56312	7.51476	7.38406	755	953	662	89	131	99	6.71392	8.18237	6.10356	0.871141	0.906298	0.659406	21.8308	25.5223	20.4528	2.90512	3.11997	2.34584
795575	NM_001123311	si:dkey-57a22.15	si:dkey-57a22.15	protein_coding	NP_001116783.1	ZDB-GENE-081104-427	.	-8.40896	744.366	0.282376	-10.8789	1.45366e-27	2.53474e-24	7.3108	10.3772	9.71545	10.1839	9.5792	8.28458	8.10474	7.92331	1109	1672	913	168	201	141	71.7708	105.745	62.3055	12.8158	9.84407	7.29593	233.368	329.837	208.783	42.7387	33.8886	25.9553
566247	NM_001145593	si:ch211-89o9.4	si:ch211-89o9.4	protein_coding	NP_001139065.2	ZDB-GENE-090313-134	.	-8.36435	198.921	0.390123	-7.85459	4.0109e-15	1.07393e-12	5.41626	8.47224	7.745	8.3542	7.30536	6.48447	6.30703	6.30207	293	526	166	43	49	46	5.74871	10.0819	3.42204	0.997528	0.727039	0.715087	18.6923	31.4472	11.4671	3.3266	2.50286	2.54393
334304	NM_199886	ela2l	elastase 2 like	protein_coding	NP_956180.1	ZDB-GENE-040511-1	.	-8.15168	124.136	0.368569	-8.21311	2.15536e-16	7.51656e-14	4.78482	7.78598	7.48407	6.80186	7.1847	6.01634	5.78793	5.71722	296	124	201	32	31	24	14.931	6.12324	10.6866	1.90138	1.17764	0.944328	48.5494	19.0995	35.8102	6.34079	4.05408	3.35945
100033737	NR_030507,rna-mir726	mir726	microRNA 726	miRNA	.	ZDB-GENE-090929-304	.	-8.13561	20.1941	0.627025	-4.82318	1.4129e-06	4.14329e-05	2.11003	5.17278	4.4818	4.24623	4.52049	3.81052	3.77661	3.92915	39	22	40	2	3	10	20.2078	10.3367	21.8228	0.718509	0.673636	3.3182	65.7071	32.2421	73.1272	2.39611	2.31902	11.8045
436681	NM_001002408	crygm2d13	crystallin, gamma M2d13	protein_coding	NP_001002408.1	ZDB-GENE-040718-105	.	-7.94345	7537.87	0.314946	-9.49294	2.24608e-21	2.05973e-18	10.7197	13.7088	13.0708	13.5793	12.8557	11.6824	11.3393	11.1464	11224	17417	8542	1991	1937	1380	809.942	1228.35	650.233	170.241	106.04	79.9034	2633.58	3831.47	2178.9	567.727	365.048	284.256
436855	NM_001002582	crygm2d15	crystallin, gamma M2d15	protein_coding	NP_001002582.1	ZDB-GENE-040718-322	.	-7.66981	4610.24	0.347859	-8.44938	2.92846e-17	1.30161e-14	10.0556	12.9937	12.2934	12.9075	12.1271	11.0495	10.6138	10.422	6415	11078	5129	1340	1150	816	453.258	765.02	382.289	112.21	61.6263	46.2567	1473.8	2386.24	1281.03	374.201	212.151	164.558
568180	NM_001099452	hspb3	heat shock protein, alpha-crystallin-related, b3	protein_coding	NP_001092922.1	ZDB-GENE-070705-338	.	-7.63367	61.5115	0.649902	-4.51203	6.421e-06	0.000151058	3.83527	6.76486	5.54881	6.68816	5.16916	4.95565	4.93874	4.81378	55	218	26	13	21	13	3.49885	13.7016	1.73951	0.97196	1.01344	0.625004	11.3768	42.7379	5.82901	3.24133	3.48882	2.22345
561929	NM_001099243	crygm2d17	crystallin, gamma M2d17	protein_coding	NP_001092713.1	ZDB-GENE-070720-9	.	-7.41758	6862.35	0.326597	-8.85174	8.61666e-19	4.65054e-16	10.6717	13.562	12.8562	13.497	12.6992	11.6041	11.219	11.106	9362	16615	7555	1927	1773	1429	671.15	1164.18	571.362	163.745	96.4476	82.2355	2182.29	3631.29	1914.61	546.063	332.024	292.553
558470	NM_001044863	crygm2d5	crystallin, gamma M2d5	protein_coding	NP_001038328.1	ZDB-GENE-060918-4	.	-7.30255	6871.19	0.325963	-8.79978	1.37084e-18	7.22655e-16	10.6934	13.5611	12.8743	13.461	12.7644	11.6487	11.2385	11.0721	9496	15981	8052	2025	1807	1342	810.069	1332.4	724.571	204.766	116.939	91.8532	2634	4156	2428.01	682.864	402.566	326.768
556445	NM_001083825,XM_005173960,XR_002456414	gls2b	glutaminase 2b (liver, mitochondrial)	protein_coding	NP_001077294.1;XP_005174017.1	ZDB-GENE-050208-408	.	-7.24767	142.871	0.434095	-6.5827	4.61973e-11	4.89346e-09	5.1069	7.97315	7.01833	7.90508	6.9499	5.97026	6.18732	5.93599	157	400	137	23	61	34	2.61141	7.87765	2.60813	0.448541	0.76987	0.442509	8.4912	24.5719	8.73975	1.49581	2.65031	1.57423
140509	rna-trnA	trnA	tRNA-Ala	tRNA	.	ZDB-GENE-011205-25	.	-7.23069	19.3024	0.567601	-5.02842	4.94545e-07	1.65101e-05	2.17896	5.09071	4.37018	4.4298	4.29968	3.78886	3.85877	3.82697	33	35	27	2	8	6	20.7665	22.0754	18.0127	1.21556	3.89075	2.7992	67.5238	68.8573	60.3599	4.05371	13.394	9.95816
799807	NM_001123318	crygm2d9	crystallin, gamma M2d9	protein_coding	NP_001116790.1	ZDB-GENE-081105-81	.	-7.20295	6337.93	0.34669	-8.21652	2.09488e-16	7.41981e-14	10.5943	13.4422	12.7147	13.3988	12.5667	11.5424	11.1101	10.9696	8408	15591	6846	1902	1648	1273	443.206	803.316	380.693	118.792	65.905	53.8507	1441.12	2505.69	1275.69	396.152	226.88	191.574
100126134	NM_001109860	crygm2d10	crystallin, gamma M2d10	protein_coding	NP_001103330.1	ZDB-GENE-071004-96	.	-7.15126	8003.22	0.333783	-8.50312	1.84567e-17	8.36751e-15	10.9399	13.7775	13.1119	13.7003	12.9213	11.8796	11.4814	11.2988	11249	18942	8768	2390	2175	1580	793.525	1305.95	652.471	199.765	116.409	89.4655	2580.2	4073.49	2186.4	666.185	400.743	318.274
569000	NM_001123293	crygm2d21	crystallin, gamma M2d21	protein_coding	NP_001116765.1	ZDB-GENE-081105-133	.	-7.11874	7342.82	0.549122	-5.15663	2.51432e-07	9.23736e-06	10.8211	13.6525	12.9295	13.5874	12.8281	11.7932	11.3236	11.1418	9746	17613	8334	2309	1910	1384	445.963	787.687	402.286	125.224	66.2904	50.8244	1450.08	2456.94	1348.04	417.601	228.207	180.808
100001826	XM_001341714	si:dkey-8e10.3	si:dkey-8e10.3	protein_coding	XP_001341750.1	ZDB-GENE-081104-442	.	-6.94171	66.3192	0.537289	-5.20259	1.96534e-07	7.48744e-06	4.03371	6.86121	5.88611	6.69087	5.79906	4.96291	5.26132	5.19606	72	189	60	5	30	24	1.96209	5.03329	1.70724	0.150759	0.61225	0.505989	6.37989	15.6998	5.72089	0.502758	2.10769	1.80006
797163	XM_001337585	si:ch1073-70f20.1	si:ch1073-70f20.1	protein_coding	XP_001337621.1	ZDB-GENE-081104-94	.	-6.93988	115.757	0.407364	-6.86096	6.8398e-12	8.85969e-10	4.83898	7.66457	7.2797	7.18771	6.73873	5.59092	6.00254	5.9032	243	205	120	9	53	41	2.86761	2.364	1.49988	0.113639	0.472088	0.388299	9.32423	7.37377	5.02604	0.378966	1.62518	1.38138
100329887	XM_021478899	crygm2d19	crystallin, gamma M2d19	protein_coding	XP_021334574.1	ZDB-GENE-081105-90	.	-6.92455	8621.43	0.335252	-8.32724	8.27463e-17	3.23395e-14	11.0878	13.879	13.2235	13.8041	13.0324	12.0146	11.6317	11.4106	12114	20254	9436	2647	2469	1696	828.008	1353.09	680.391	214.426	128.049	93.021	2692.33	4220.55	2279.96	715.077	440.815	330.922
560010	XM_001920198,XM_021477931	LOC560010	uncharacterized LOC560010, transcript variant X1	protein_coding	XP_001920233.3;XP_021333606.1	.	.	-6.92087	434.368	0.283554	-9.84276	7.36651e-23	7.95162e-20	6.77746	9.56802	9.08453	9.37324	8.63034	7.54732	7.46781	7.58227	744	939	431	91	127	146	3.91677	4.91274	2.33414	0.541088	0.482617	0.611989	12.7356	15.3238	7.8216	1.80444	1.66143	2.17716
100126132	NM_001109858	crygm2d11	crystallin, gamma M2d11	protein_coding	NP_001103328.1	ZDB-GENE-071004-42	.	-6.86791	4357.53	0.312252	-8.90264	5.45315e-19	3.01493e-16	10.114	12.8931	12.2174	12.8136	12.0929	10.9667	10.765	10.4635	5964	10159	4977	1215	1443	883	420.702	700.39	370.349	101.525	77.2202	49.9518	1367.94	2184.65	1241.03	338.569	265.833	177.704
415232	NM_001002142	crygm2d18	crystallin, gamma M2d18	protein_coding	NP_001002142.1	ZDB-GENE-040625-154	.	-6.84969	7320.96	0.329616	-8.42205	3.69958e-17	1.553e-14	10.8657	13.6411	12.9917	13.5636	12.8036	11.7896	11.3842	11.2169	10307	17093	8052	2267	2047	1524	722.432	1170.95	595.371	188.355	108.861	85.7162	2349.04	3652.43	1995.06	628.134	374.757	304.936
794084	NM_001327912,XM_005169486,XM_021480169	si:ch73-111m19.2	si:ch73-111m19.2	protein_coding	NP_001314841.1;XP_005169543.1;XP_021335844.1	ZDB-GENE-130603-13	.	-6.78426	277.305	0.308633	-8.94976	3.56266e-19	2.01896e-16	6.16259	8.91581	8.32442	8.68111	8.14882	7.11103	7.01643	6.71253	426	584	333	75	102	54	19.2587	27.1505	15.5504	4.40684	3.39391	1.84436	62.6212	84.6875	52.1088	14.6961	11.6837	6.56131
100000175	NM_001082939	crygm2d20	crystallin, gamma M2d20	protein_coding	NP_001076408.1	ZDB-GENE-070424-32	.	-6.77431	7480.9	0.335092	-8.23678	1.76914e-16	6.46819e-14	10.9108	13.6703	12.9811	13.6071	12.8542	11.8407	11.3977	11.2634	10083	17673	8394	2374	2037	1592	721.685	1236.3	633.786	201.367	110.582	91.4631	2346.61	3856.27	2123.79	671.527	380.682	325.38
566558	NM_001045107	crygm2d7	crystallin, gamma M2d7	protein_coding	NP_001038572.1	ZDB-GENE-060918-5	.	-6.70454	5500.45	0.327567	-8.38039	5.27545e-17	2.17425e-14	10.4802	13.2247	12.5364	13.1752	12.3881	11.3651	11.0327	10.8324	7392	13134	6015	1666	1661	1180	630.529	1095.09	541.285	168.394	107.463	80.7898	2050.21	3415.78	1813.82	561.567	369.944	287.41
103908760	XR_658227	LOC103908760	uncharacterized LOC103908760	lncRNA	.	.	.	-6.67495	19.3053	0.559347	-4.89635	9.76342e-07	2.99482e-05	2.30247	5.07372	4.40299	4.43387	4.25382	3.82341	3.86394	3.83223	35	35	24	3	8	6	2.01076	1.99795	1.48993	0.196868	0.320073	0.271781	6.53811	6.23197	4.99269	0.656524	1.10186	0.96686
436854	NM_001002581	crygm2d8	crystallin, gamma M2d8	protein_coding	NP_001002581.2	ZDB-GENE-040718-321	.	-6.64274	7415.33	0.556705	-4.90705	9.24573e-07	2.86706e-05	10.9224	13.654	12.9044	13.6285	12.8249	11.8489	11.424	11.2038	9370	18140	8193	2423	2144	1474	657.788	1244.67	606.736	201.624	114.199	83.0346	2138.85	3882.36	2033.15	672.383	393.135	295.396
790908	NM_001080061	crygm2d3	crystallin, gamma M2d3	protein_coding	NP_001073530.1	ZDB-GENE-060918-2	.	-6.42529	6393.85	0.330708	-8.11519	4.85005e-16	1.59335e-13	10.7505	13.4337	12.8052	13.3846	12.5589	11.6253	11.2737	11.078	9012	15075	6617	2029	1978	1418	755.575	1235.32	585.291	201.586	125.811	95.4283	2456.81	3853.19	1961.29	672.256	433.11	339.486
790917	NM_001089431	crygm2d4	crystallin, gamma M2d4	protein_coding	NP_001082900.1	ZDB-GENE-060918-3	.	-6.41987	8476.55	0.349956	-7.66539	1.78293e-14	4.08238e-12	11.1583	13.8404	13.1612	13.8009	12.9971	12.0598	11.6843	11.404	11367	20205	9097	2804	2661	1679	822.927	1429.74	694.794	240.594	146.184	97.5655	2675.81	4459.63	2328.23	802.343	503.245	347.09
798574	NM_001128801,XM_005172113,XM_009302672	asip1	agouti signaling protein 1	protein_coding	NP_001122273.1;XP_005172170.1;XP_009300947.1	ZDB-GENE-060215-1	.	-6.37998	35.9321	0.464434	-5.75658	8.58355e-09	5.05382e-07	3.26388	5.9602	5.53852	5.2443	5.08377	4.51556	4.58242	4.54288	85	51	39	6	15	12	1.18429	0.699384	0.570645	0.106449	0.160432	0.12749	3.85081	2.18151	1.91221	0.354992	0.552295	0.453546
393586	NM_200614	hsc70	heat shock cognate 70	protein_coding	NP_956908.1	ZDB-GENE-040426-1221	.	-6.35396	525.788	0.368781	-7.2337	4.69994e-13	7.34746e-11	7.16393	9.82682	9.25398	9.7521	8.79755	8.05117	7.84811	7.52825	804	1256	463	162	189	105	14.3682	21.95	8.73179	3.41897	2.55164	1.50467	46.7193	68.4661	29.2599	11.4017	8.78412	5.35286
436857	NM_001002584,XM_005167477	cryba2b	crystallin, beta A2b	protein_coding	NP_001002584.1;XP_005167534.1	ZDB-GENE-040718-324	.	-6.33344	5044.31	0.327688	-8.12659	4.41521e-16	1.47182e-13	10.4266	13.0888	12.4297	12.9991	12.3481	11.303	11.0119	10.6666	6840	11362	5969	1626	1724	988	414.791	677.165	382.617	111.585	79.4675	45.4335	1348.72	2112.2	1282.13	372.12	273.57	161.63
100330105	XM_021481258	map1lc3cl	microtubule-associated protein 1 light chain 3 gamma, like	protein_coding	XP_021336933.1	ZDB-GENE-140819-1	.	-6.2946	503.301	0.409411	-6.48276	9.00598e-11	8.99328e-09	7.11065	9.76221	9.07885	9.81382	8.46514	7.89319	7.6167	7.73225	695	1381	330	139	143	164	9.46846	18.3994	4.74206	2.23434	1.47551	1.79058	30.7874	57.3911	15.8904	7.45117	5.07949	6.37
678609	NM_001040357	slc52a3	solute carrier family 52 (riboflavin transporter), member 3	protein_coding	NP_001035447.1	ZDB-GENE-060421-4490	.	-6.26479	20.3771	0.589289	-4.4923	7.04571e-06	0.000162309	2.53489	5.12759	4.52334	4.25846	4.50722	3.98382	3.81159	3.92318	40	21	37	7	3	8	0.878768	0.457791	0.866535	0.166167	0.047557	0.129612	2.85738	1.42793	2.90372	0.55414	0.163716	0.461096
798701	NM_001103134	crygm2d16	crystallin, gamma M2d16	protein_coding	NP_001096604.1	ZDB-GENE-071004-53	.	-6.24872	6196.59	0.555475	-4.7591	1.94456e-06	5.39527e-05	10.7398	13.3831	12.7019	13.3499	12.5427	11.6574	11.2038	10.9882	8230	14770	6618	2168	1853	1284	584.329	1024.88	495.682	182.398	99.8256	73.1625	1899.99	3196.8	1661.01	608.268	343.653	260.276
572442	NM_001039825,XM_017358479	scn4aa	sodium channel, voltage-gated, type IV, alpha, a	protein_coding	NP_001034914.1;XP_017213968.1	ZDB-GENE-051201-2	.	-6.21682	304.718	0.327889	-8.03986	8.99407e-16	2.87152e-13	6.4036	9.03556	8.38696	8.95434	8.09912	7.22915	7.10565	7.04542	429	733	294	81	105	90	3.19772	5.33501	2.31433	0.714806	0.593761	0.533739	10.3976	16.6409	7.75523	2.38377	2.04404	1.89878
140517	rna-trnH	trnH	tRNA-His	tRNA	.	ZDB-GENE-011205-34	.	-6.15182	13.1168	0.655508	-3.99844	6.37603e-05	0.000971969	1.90726	4.49074	3.85054	3.69479	3.78432	3.43431	3.37531	3.38091	26	16	21	4	4	4	15.8464	9.28395	13.4087	2.57444	1.6458	1.71696	51.5258	28.9584	44.9318	8.58535	5.66572	6.10808
797361	NM_001204332	gngt2b	guanine nucleotide binding protein (G protein), gamma transducing activity polypeptide 2b	protein_coding	NP_001191261.1	ZDB-GENE-091020-4	.	-6.14	2366.76	0.261641	-10.007	1.42011e-23	1.78839e-20	9.37246	11.9911	11.8034	11.0991	11.6177	9.92559	9.90564	10.1119	5107	2303	4026	500	759	964	387.552	170.763	322.337	44.9641	43.6892	58.7343	1260.15	532.64	1080.14	149.948	150.402	208.948
567192	NM_001326385	cd59	CD59 molecule (CD59 blood group)	protein_coding	NP_001313314.1	ZDB-GENE-030131-7871	.	-6.13757	64.7612	0.337425	-7.75777	8.64331e-15	2.15304e-12	4.18796	6.79826	6.20392	6.3734	6.06165	5.29353	5.19578	5.27186	105	123	82	16	20	24	4.26128	4.90719	3.50879	0.730071	0.591722	0.784269	13.8559	15.3064	11.7578	2.43467	2.03702	2.79004
335789	NM_001013262	crygmx	crystallin, gamma MX	protein_coding	NP_001013280.1	ZDB-GENE-030131-7732	.	-6.11016	699.146	0.231452	-11.2819	1.61297e-29	4.06253e-26	7.62391	10.2301	9.7354	9.98171	9.5756	8.42769	8.28931	8.12391	1111	1342	891	198	254	187	60.2174	71.0929	50.9455	12.7188	10.4248	8.10501	195.801	221.752	170.716	42.415	35.8878	28.8336
558501	NM_001044866	crygm2d2	crystallin, gamma M2d2	protein_coding	NP_001038331.1	ZDB-GENE-060918-1	.	-6.07121	4981.26	0.345295	-7.53554	4.86319e-14	9.84274e-12	10.4609	13.0622	12.3199	13.061	12.2486	11.3252	10.9445	10.7518	6138	12137	5410	1689	1589	1145	505.94	977.811	470.412	164.992	99.3906	75.7702	1645.1	3049.97	1576.33	550.222	342.156	269.553
326281	XM_001340280,XM_002665557,XM_002665561,XM_002665562,XM_005170079,XM_005170080,XM_005170081,XM_005170082,XM_021468312	mbpa	myelin basic protein a, transcript variant X1	protein_coding	XP_001340316.2;XP_002665603.1;XP_002665607.1;XP_002665608.1;XP_005170136.1;XP_005170137.1;XP_005170138.1;XP_005170139.1;XP_021323987.1	ZDB-GENE-030128-2	.	-6.06458	822.371	0.22681	-11.4651	1.97477e-30	6.79242e-27	7.86738	10.4627	10.0162	10.1891	9.80522	8.66217	8.34656	8.52352	1366	1528	1039	235	230	288	31.4553	34.4112	25.3585	6.3979	4.00788	5.26923	102.279	107.335	84.9752	21.336	13.7973	18.7453
108190625	XR_002459186	LOC108190625	uncharacterized LOC108190625	lncRNA	.	.	.	-5.97846	31.8023	0.426381	-6.0504	1.44489e-09	1.05996e-07	3.2068	5.76478	5.19375	5.09344	5.10946	4.50485	4.4301	4.42318	58	46	48	9	11	10	3.22477	2.50379	2.84564	0.558066	0.439964	0.412547	10.4856	7.8098	9.53562	1.86106	1.51459	1.46764
360151	NM_182891	opn1mw2	opsin 1 (cone pigments), medium-wave-sensitive, 2	protein_coding	NP_878311.1	ZDB-GENE-030728-5	.	-5.97834	58.4862	0.473322	-5.4503	5.02855e-08	2.29813e-06	4.04562	6.65045	6.30337	5.54163	6.12614	4.991	5.19987	5.10352	137	42	104	8	29	21	3.63783	1.09067	2.91169	0.251877	0.587533	0.432542	11.8287	3.40199	9.75695	0.839969	2.0226	1.53877
100033629	NR_030060,rna-mir124-2,rna-mir124-2-2	mir124-2	microRNA 124-2	miRNA	.	ZDB-GENE-081208-3	.	-5.96274	4.17598	1.12843	-2.2828	0.0224419	NA	0.260758	2.83872	2.07299	2.00893	2.12595	1.93314	1.93609	1.91671	7	4	9	1	2	1	2.61711	0.929352	3.82792	0.155607	0.255072	0.303528	8.50972	2.89882	12.8272	0.518924	0.878095	1.0798
692313	NM_001045282	zgc:136461	zgc:136461	protein_coding	NP_001038747.1	ZDB-GENE-060519-7	.	-5.86154	100.667	0.37458	-6.81103	9.68992e-12	1.19376e-09	4.88494	7.42448	7.06942	6.60663	6.92545	5.88929	5.88308	5.53729	207	109	166	30	48	18	10.5916	5.42531	8.97626	1.77831	1.84767	0.726747	34.4395	16.9226	30.0791	5.93038	6.36068	2.5854
797707	NM_001102394	crygm2d14	crystallin, gamma M2d14	protein_coding	NP_001095864.1	ZDB-GENE-070822-20	.	-5.84359	5183.71	0.556629	-4.5755	4.7509e-06	0.000117569	10.5653	13.1118	12.4232	13.1042	12.277	11.4466	11.0188	10.786	6677	12417	5438	1893	1682	1141	474.064	861.629	407.294	159.304	90.5834	65.0246	1541.45	2687.58	1364.83	531.255	311.837	231.325
556978	XM_005170278	tusc5b	tumor suppressor candidate 5b	protein_coding	XP_005170335.1	ZDB-GENE-091204-45	.	-5.83822	39.1864	0.509522	-4.99592	5.85567e-07	1.90988e-05	3.55991	6.057	5.36678	5.69713	5.11388	4.82018	4.58213	4.55638	59	90	36	16	11	9	1.14898	1.70693	0.732257	0.367794	0.150485	0.130083	3.73599	5.32422	2.45376	1.22653	0.51805	0.462771
553710	NM_001020681	crygm2d1	crystallin, gamma M2d1	protein_coding	NP_001018517.2	ZDB-GENE-050522-395	.	-5.69574	8628.58	0.35001	-7.17088	7.45173e-13	1.14909e-10	11.332	13.8415	13.1606	13.836	13.0262	12.1787	11.8186	11.5279	11073	20477	9132	3122	3046	1912	774.866	1400.57	674.182	258.903	161.737	107.37	2519.53	4368.63	2259.16	863.402	556.787	381.968
566140	XM_689410	cthrc1b	collagen triple helix repeat containing 1b	protein_coding	XP_694502.4	ZDB-GENE-050420-46	.	-5.66791	263.766	0.325068	-7.69937	1.36739e-14	3.29744e-12	6.30208	8.80937	8.22307	8.7042	7.90372	6.92517	6.95733	7.12335	386	606	254	55	94	118	5.16634	7.93812	3.58581	0.864644	0.947501	1.26228	16.7987	24.7605	12.0159	2.88345	3.26181	4.49058
550433	NM_001017738	cryba1l1	crystallin, beta A1, like 1	protein_coding	NP_001017738.1	ZDB-GENE-050417-249	.	-5.64726	9002.19	0.317305	-7.87115	3.514e-15	9.59704e-13	11.4036	13.9008	13.2723	13.8595	13.131	12.2199	11.8955	11.6723	12080	20454	9896	3139	3199	2222	596.124	986.511	515.146	183.607	119.768	88	1938.34	3077.11	1726.23	612.3	412.306	313.06
568839	NM_001199870,XM_005173089	loxl3a	lysyl oxidase-like 3a	protein_coding	NP_001186799.1;XP_005173146.1	ZDB-GENE-070818-2	.	-5.64238	80.4086	0.422491	-5.90855	3.45139e-09	2.27431e-07	4.61843	7.09015	6.21752	6.8205	6.46536	5.70257	5.52133	5.29902	86	176	115	30	32	15	1.15567	2.35521	1.96024	0.467798	0.320942	0.159065	3.75774	7.34636	6.56868	1.56003	1.10485	0.565874
335656	NM_199967	gngt1	guanine nucleotide binding protein (G protein), gamma transducing activity polypeptide 1	protein_coding	NP_956261.1	ZDB-GENE-030131-7596	.	-5.52059	708.453	0.365792	-6.73832	1.60231e-11	1.86262e-09	7.76089	10.2288	10.0709	9.11716	9.91397	8.06646	8.32799	8.58324	1574	528	1275	113	271	369	101.842	33.39	87.0466	8.62973	13.2903	19.1627	331.148	104.15	291.69	28.7788	45.7524	68.1713
445034	NM_001003428	crygn2	crystallin, gamma N2	protein_coding	NP_001003428.1	ZDB-GENE-040801-16	.	-5.51184	7132.69	0.335832	-7.33264	2.25665e-13	3.9349e-11	11.0976	13.5596	12.9287	13.5242	12.7875	11.9395	11.5625	11.3019	9494	16221	7776	2660	2538	1665	429.479	717.223	371.121	142.641	87.0929	60.4435	1396.48	2237.15	1243.61	475.686	299.82	215.028
100000319	NM_001024411	pbld	phenazine biosynthesis like protein domain containing	protein_coding	NP_001019582.1	ZDB-GENE-050522-217	.	-5.46609	73.8885	0.412114	-5.9462	2.74443e-09	1.85489e-07	4.49269	6.96883	6.32819	6.71817	6.07076	5.2943	5.54275	5.44057	109	167	72	11	39	29	4.67774	6.9685	3.24675	0.52871	1.25316	0.973233	15.21	21.736	10.8797	1.76317	4.31406	3.46228
100033649	NR_030079,rna-mir130c-2,rna-mir130c-2-2	mir130c-2	microRNA 130c-2	miRNA	.	ZDB-GENE-090929-136	.	-5.4517	4.08716	1.12735	-2.17032	0.0299825	NA	0.424879	2.77228	2.02247	2.07986	2.00437	1.93273	1.88406	1.88581	6	8	5	2	1	1	1.8556	2.78349	1.4137	0.228904	0.228641	0.259185	6.03361	8.68221	4.73726	0.763358	0.787107	0.922052
563576	NM_001114848	si:dkey-245p14.4	si:dkey-245p14.4	protein_coding	NP_001108320.1	ZDB-GENE-061207-63	.	-5.38882	32.2836	0.512893	-4.73777	2.16083e-06	5.90852e-05	3.32696	5.76904	5.17685	5.35997	4.75802	4.44191	4.45186	4.48259	57	71	24	7	13	14	2.79243	3.39962	1.25339	0.361688	0.484698	0.540037	9.07977	10.604	4.20006	1.20617	1.66859	1.92118
554132	NM_001024427	crygmxl2	crystallin, gamma MX, like 2	protein_coding	NP_001019598.1	ZDB-GENE-050522-401	.	-5.34195	4758.54	0.326224	-7.41015	1.26161e-13	2.34411e-11	10.552	12.9686	12.4471	12.8963	12.1662	11.3862	10.9993	10.7673	7004	10320	4952	1820	1712	1170	383.447	552.206	285.983	118.098	71.0902	51.3887	1246.81	1722.43	958.318	393.839	244.731	182.816
100000079	XM_001921984	soul5	heme-binding protein soul5	protein_coding	XP_001922019.2	ZDB-GENE-110718-2	.	-5.33031	62.2104	0.355128	-6.79817	1.05957e-11	1.2844e-09	4.28722	6.71282	6.13263	6.35846	5.93417	5.23471	5.26344	5.28216	98	124	70	14	26	26	3.3844	4.1907	2.54172	0.559495	0.668486	0.719715	11.0046	13.0716	8.51719	1.86583	2.30129	2.56039
403001	NM_205700	cfl2	cofilin 2 (muscle)	protein_coding	NP_991263.1	ZDB-GENE-040426-1815	.	-5.30804	367.087	0.34088	-7.06459	1.61085e-12	2.34069e-10	6.86347	9.27084	8.73433	9.23588	8.22947	7.52378	7.49172	7.43277	550	872	294	101	152	132	8.73413	13.5512	4.91594	1.90221	1.82406	1.68124	28.3997	42.2687	16.4731	6.34358	6.2794	5.98101
101884156	XR_002459141	LOC101884156	uncharacterized LOC101884156	lncRNA	.	.	.	-5.2892	18.8693	0.558073	-4.30597	1.66253e-05	0.000325443	2.58564	4.98804	4.41811	4.15919	4.38494	3.87154	3.87571	3.82549	37	19	33	5	9	6	0.731081	0.352131	0.686253	0.100837	0.127011	0.081693	2.37716	1.09836	2.29961	0.336277	0.43724	0.290621
101886780	XM_005163153	prr33	proline rich 33	protein_coding	XP_005163210.1	ZDB-GENE-030131-5326	.	-5.28218	401.62	0.359977	-6.67025	2.55363e-11	2.85151e-09	7.00065	9.39913	8.70956	9.4297	8.41063	7.70939	7.45792	7.62157	509	1017	344	123	131	162	5.1101	9.99046	3.64729	1.45447	0.998034	1.30311	16.6159	31.1621	12.2219	4.85044	3.43577	4.63582
30582	NM_131319	opn1sw1	opsin 1 (cone pigments), short-wave-sensitive 1	protein_coding	NP_571394.1	ZDB-GENE-991109-25	.	-5.28135	21235.5	0.258663	-9.28197	1.66372e-20	1.17854e-17	12.7231	15.124	14.9464	14.2855	14.8062	13.1705	13.1578	13.423	43645	20597	36015	4946	7559	10238	1099.74	507.238	957.326	147.703	144.517	207.092	3575.88	1582.17	3207.96	492.567	497.506	736.732
563077	NM_001045007,XM_005169953	si:ch211-219a15.3	si:ch211-219a15.3	protein_coding	NP_001038472.1;XP_005170010.1	ZDB-GENE-060503-214	.	-5.25442	48.9307	0.412519	-5.80223	6.54383e-09	4.03086e-07	3.98272	6.35847	5.47748	5.98371	5.81044	5.05504	4.91709	4.94865	49	99	79	16	17	18	1.96088	1.55372	1.51045	0.750365	0.501814	0.392579	6.37596	4.84634	5.06146	2.50235	1.72751	1.3966
553694	NM_001020668	zgc:112242	zgc:112242	protein_coding	NP_001018504.1	ZDB-GENE-050522-63	.	-5.22213	103.765	0.406119	-5.87178	4.31151e-09	2.76865e-07	5.06235	7.44391	6.68761	7.35541	6.47963	5.90405	5.85602	5.78975	127	264	91	30	44	36	4.83325	9.85714	3.64632	1.32452	1.27343	1.10168	15.7157	30.7463	12.2187	4.41708	4.38384	3.91924
100006279	NM_001013297	prnpb	prion protein b	protein_coding	NP_001013315.2	ZDB-GENE-041221-2	.	-5.2172	21.2083	0.61096	-3.90087	9.58475e-05	0.00136303	2.79584	5.14862	4.27865	4.76016	4.29787	4.03497	3.9575	3.88495	22	54	22	8	9	5	0.397689	0.952268	0.41072	0.164739	0.115109	0.064758	1.29311	2.9703	1.37631	0.54938	0.396266	0.230378
110438368	XR_002456662	LOC110438368	uncharacterized LOC110438368	lncRNA	.	.	.	-5.15476	23.6554	0.652218	-3.62747	0.000286208	0.00326839	2.98151	5.30058	4.46774	4.96269	4.2921	4.1961	4.02147	3.96786	28	64	17	11	8	5	1.53744	3.51399	1.00872	0.732078	0.33882	0.205102	4.99909	10.9608	3.38016	2.44137	1.1664	0.72965
327067	NM_214702	slc25a4	solute carrier family 25 (mitochondrial carrier; adenine nucleotide translocator), member 4	protein_coding	NP_999867.1	ZDB-GENE-030131-5275	.	-5.13055	742.425	0.368861	-6.39568	1.59839e-10	1.49936e-08	7.92222	10.2788	9.74351	10.2727	9.26325	8.68201	8.50138	8.15251	1087	1754	609	267	326	182	33.7944	53.3173	19.9758	9.82516	7.69195	4.53287	109.885	166.307	66.9379	32.7653	26.4798	16.1257
436859	NM_001002586	cryba1b	crystallin, beta A1b	protein_coding	NP_001002586.1	ZDB-GENE-040718-326	.	-5.12602	11922.4	0.32577	-7.23775	4.56185e-13	7.18111e-11	11.9267	14.2842	13.6365	14.2595	13.5784	12.7336	12.357	12.1239	15133	26658	13526	4668	4476	3075	647.355	1114.58	610.394	236.694	145.263	105.586	2104.92	3476.57	2045.41	789.338	500.074	375.623
101886020	XM_021469185	prob1	proline-rich basic protein 1	protein_coding	XP_021324860.1	ZDB-GENE-050309-179	.	-5.11187	120.777	0.390754	-6.02387	1.70297e-09	1.21393e-07	5.30506	7.65835	6.98077	7.57192	6.67659	6.0755	5.98171	6.10469	160	298	102	33	44	54	1.00694	1.84037	0.674972	0.241488	0.206975	0.26973	3.27415	5.74045	2.2618	0.805323	0.712519	0.959566
100334274	XM_002662316	si:ch73-23l24.1	si:ch73-23l24.1	protein_coding	XP_002662362.1	ZDB-GENE-131127-400	.	-5.10454	109.378	0.471819	-4.98449	6.21239e-07	2.01751e-05	5.1711	7.51355	6.7889	7.46562	6.35852	6.03541	5.68765	5.9494	141	291	74	38	28	49	9.90977	20.0639	5.46641	3.10799	1.45152	2.77782	32.2223	62.5829	18.3177	10.3647	4.99693	9.88211
100535284	XM_009296766	asb14b	ankyrin repeat and SOCS box containing 14b	protein_coding	XP_009295041.1	ZDB-GENE-090313-148	.	-5.08249	61.2231	0.378801	-6.192	5.9406e-10	4.86143e-08	4.34287	6.6746	6.18567	6.30181	5.83449	5.33881	5.27885	5.15269	107	117	61	20	28	18	1.8587	1.9883	1.12703	0.401605	0.366406	0.24957	6.0437	6.20187	3.77663	1.33929	1.26137	0.887847
415139	NM_001002049	cryba2a	crystallin, beta A2a	protein_coding	NP_001002049.1	ZDB-GENE-040625-8	.	-5.08072	7395.18	0.311936	-7.51767	5.5759e-14	1.10872e-11	11.2485	13.5931	13.0362	13.5164	12.8988	12.0432	11.7238	11.4237	10256	15628	8435	2865	2958	1846	431.605	642.771	374.439	142.915	94.4266	62.3498	1403.39	2004.92	1254.73	476.6	325.067	221.809
100033667	NR_045230,rna-mir143-2	mir143-2	microRNA 143-2	miRNA	.	ZDB-GENE-090929-154	.	-5.07846	5.35494	0.985796	-2.37817	0.0173988	NA	0.781442	3.16849	2.4066	2.4408	2.48372	2.26482	2.30704	2.24543	7	8	10	1	4	1	2.703	2.84958	3.87418	0.276571	0.90328	0.141374	8.789	8.88838	12.9822	0.922322	3.10957	0.502937
553701	NM_001020674	gda	guanine deaminase	protein_coding	NP_001018510.1	ZDB-GENE-050522-434	.	-5.04928	34.7739	0.429615	-5.43761	5.40003e-08	2.42392e-06	3.52782	5.85833	5.07422	5.29096	5.39721	4.62483	4.54202	4.62384	40	55	66	10	12	16	0.919021	1.23321	1.58055	0.262219	0.193593	0.286315	2.98826	3.8466	5.29637	0.874458	0.66645	1.01857
30435	NM_131192	opn1sw2	opsin 1 (cone pigments), short-wave-sensitive 2	protein_coding	NP_571267.1	ZDB-GENE-990604-40	.	-5.04662	3817.95	0.25456	-9.17395	4.55996e-20	2.95329e-17	10.3021	12.6378	12.4806	11.7858	12.3222	10.7267	10.8479	10.904	7911	3585	6405	903	1659	1706	249.809	110.64	213.34	33.7882	39.7333	43.2455	812.272	345.108	714.894	112.678	136.783	153.846
323834	NM_001039620	dusp23a	dual specificity phosphatase 23a	protein_coding	NP_001034709.1	ZDB-GENE-030131-2554	.	-5.04258	27.8332	0.703675	-3.31711	0.000909554	0.00800687	3.2548	5.52735	4.41675	5.0432	5.00076	4.49226	4.12342	4.13153	16	57	54	17	5	5	0.622463	2.18724	2.21074	0.775612	0.128037	0.13172	2.02398	6.82242	7.40809	2.58654	0.440772	0.468594
110437898	XM_021466343	LOC110437898	uncharacterized LOC110437898	protein_coding	XP_021322018.1	.	.	-5.00628	25.5395	0.476174	-4.88002	1.06078e-06	3.20609e-05	3.09895	5.40977	4.6384	4.82499	4.8931	4.27439	4.21184	4.2225	30	41	47	8	10	10	0.330366	0.4457	0.560871	0.096099	0.08302	0.084767	1.07421	1.39022	1.87945	0.320475	0.285798	0.301558
553178	NM_001018125,XM_009305688	cryba4	crystallin, beta A4	protein_coding	NP_001018135.1;XP_009303963.1	ZDB-GENE-050522-143	.	-4.99265	9899.34	0.326223	-7.1111	1.15125e-12	1.71688e-10	11.6902	14.0097	13.3641	14.0006	13.2907	12.4618	12.1583	11.8617	12471	22288	10966	3838	4052	2553	758.43	1319.79	714.062	276.585	186.372	124.082	2466.09	4116.69	2392.79	922.367	641.594	441.424
449839	NM_001006007	nrn1b	neuritin 1b	protein_coding	NP_001006007.1	ZDB-GENE-041010-98	.	-4.97499	24.5443	0.485619	-4.76648	1.87474e-06	5.22713e-05	3.05443	5.34983	4.75168	4.58077	4.84053	4.23555	4.15609	4.18494	41	27	46	8	9	10	1.18189	0.749105	1.38057	0.255581	0.19677	0.221572	3.84299	2.3366	4.62622	0.852321	0.677389	0.788244
336211	NM_001159664	zwi	zwilling	protein_coding	NP_001153136.1	ZDB-GENE-030131-8155	.	-4.96986	417.38	0.245364	-9.42763	4.19469e-21	3.44712e-18	7.1284	9.44055	9.0048	9.26611	8.70104	7.75933	7.67926	7.75535	664	820	451	119	166	178	7.12341	8.60099	5.10505	1.5084	1.34753	1.52852	23.1623	26.8281	17.1068	5.03026	4.63892	5.43771
403061	NM_001139464	ela2	elastase 2	protein_coding	NP_001132936.1	ZDB-GENE-041117-1	.	-4.95507	113.739	0.307579	-7.5067	6.06357e-14	1.1849e-11	5.25147	7.56517	7.2337	6.80086	7.14355	5.9957	5.94394	6.14259	221	121	189	28	41	59	10.9068	5.79796	9.81441	1.59362	1.50027	2.30204	35.4642	18.0849	32.8877	5.31446	5.16475	8.1895
553326	NM_001327864,XM_005166551,XR_223879	hacd1	3-hydroxyacyl-CoA dehydratase 1	protein_coding	NP_001314793.1;XP_005166608.1	ZDB-GENE-170413-2	.	-4.9121	168.358	0.369477	-6.21511	5.12879e-10	4.29002e-08	5.83459	8.12747	7.58542	8.04578	7.09925	6.57117	6.4283	6.51024	252	394	131	52	64	71	4.61169	7.12375	2.53323	1.13378	0.910231	1.07265	14.9952	22.2203	8.48874	3.78097	3.1335	3.81596
553530	NM_001030281	mep1a.1	meprin A, alpha (PABA peptide hydrolase), tandem duplicate 1	protein_coding	NP_001025452.1	ZDB-GENE-041001-209	.	-4.89715	37.1738	0.513247	-4.46558	7.98535e-06	0.000179754	3.63971	5.95148	5.32193	4.95155	5.63453	4.58271	4.62238	4.73485	58	27	88	7	15	21	1.28664	0.574193	2.03808	0.16491	0.245492	0.361016	4.18361	1.79102	6.82951	0.549948	0.845115	1.28432
553584	NM_001020562,XM_009295679	endou2	endonuclease, polyU-specific 2	protein_coding	NP_001018398.1;XP_009293954.1	ZDB-GENE-050522-373	.	-4.88044	196.73	0.331368	-6.90173	5.13736e-12	6.89075e-10	6.0647	8.35105	7.67029	8.2658	7.59564	6.76292	6.82139	6.57092	245	447	213	58	102	62	10.1252	18.4064	9.2839	2.79092	3.26919	1.96361	32.9227	57.4129	31.11	9.30726	11.2543	6.98554
326030	NM_199736	slc6a19b	solute carrier family 6 (neutral amino acid transporter), member 19b	protein_coding	NP_956030.1	ZDB-GENE-030131-4755	.	-4.87589	49.9554	0.409452	-5.58226	2.37416e-08	1.20397e-06	4.05466	6.38012	5.72866	5.72219	5.98873	4.89616	5.16743	5.01869	70	65	97	7	32	20	1.20942	1.09476	1.76911	0.143867	0.417186	0.267961	3.93253	3.41475	5.92823	0.479774	1.43618	0.953273
799552	NM_001135136	si:ch211-157b11.14	si:ch211-157b11.14	protein_coding	NP_001128608.1	ZDB-GENE-131121-645	.	-4.7861	215.287	0.311201	-7.25849	3.91433e-13	6.42972e-11	6.21166	8.4776	8.0906	8.28537	7.58834	6.75102	6.93564	6.88147	370	429	195	49	109	95	4.11074	4.65005	2.27763	0.64156	0.917689	0.845173	13.3664	14.5044	7.63224	2.1395	3.15918	3.0067
553473	XM_005169625	crybb1l1	crystallin, beta B1, like 1	protein_coding	XP_005169682.1	ZDB-GENE-100112-3	.	-4.7729	18702.8	0.301434	-7.48047	7.40558e-14	1.42262e-11	12.6618	14.9165	14.3119	14.8938	14.2342	13.3902	13.1179	12.8725	24044	40690	21047	7239	7958	5422	946.675	1565.82	874.224	337.838	237.743	171.359	3078.18	4884.07	2929.49	1126.64	818.439	609.61
100330359	XM_002664863	tmem196b	transmembrane protein 196b	protein_coding	XP_002664909.3	ZDB-GENE-110914-248	.	-4.77084	49.4608	0.426989	-5.27939	1.29611e-07	5.24648e-06	4.11387	6.35063	5.9497	5.53756	5.85729	5.12031	5.08985	4.85674	98	49	82	18	27	11	2.50152	1.21526	2.20296	0.534635	0.509914	0.224994	8.13388	3.79062	7.38201	1.78293	1.7554	0.800416
100003100	NM_001110415	sbk3	SH3 domain binding kinase family, member 3	protein_coding	NP_001103885.1	ZDB-GENE-080204-39	.	-4.7446	54.6208	0.490823	-4.57657	4.72661e-06	0.000117224	4.25693	6.49382	5.65459	6.3598	5.51198	5.17929	5.08501	5.0267	59	146	44	19	24	19	1.73518	4.19406	1.36179	0.63815	0.520674	0.431981	5.64207	13.0821	4.56329	2.12813	1.79244	1.53677
560722	NM_001025508	emp3b	epithelial membrane protein 3b	protein_coding	NP_001020679.1	ZDB-GENE-050913-51	.	-4.73956	15.8323	0.578102	-3.88297	0.000103187	0.00144296	2.49222	4.70256	4.15514	3.98186	4.04802	3.72092	3.64493	3.65217	31	19	23	6	6	6	1.24338	0.710993	0.952771	0.250751	0.17503	0.187424	4.04294	2.21772	3.19269	0.836216	0.602548	0.66676
100535586	NR_120389,NR_120390	si:ch73-197b13.1	si:ch73-197b13.1	lncRNA	.	ZDB-GENE-081104-251	.	-4.73212	306.457	0.255784	-8.76711	1.83304e-18	9.23362e-16	6.74571	8.98185	8.57125	8.7658	8.28084	7.46737	7.35385	7.21315	496	573	340	105	139	105	27.4853	30.9257	19.656	6.99218	5.69103	4.76176	89.3705	96.4631	65.8664	23.3178	19.5916	16.94
100000256	NM_001100442	crygm2d12	crystallin, gamma M2d12	protein_coding	NP_001093912.1	ZDB-GENE-070822-19	.	-4.70823	6592.3	0.303758	-7.35843	1.86081e-13	3.32132e-11	11.1739	13.4086	12.873	13.3717	12.6798	11.8947	11.6523	11.361	9071	14101	7025	2565	2929	1869	663.261	1007.73	541.887	222.274	162.498	109.692	2156.64	3143.28	1815.84	741.249	559.406	390.229
100216523	NR_030062,rna-mir124-4,rna-mir124-4-2	mir124-4	microRNA 124-4	miRNA	.	ZDB-GENE-081208-6	.	-4.69077	9.28428	0.770566	-2.89375	0.00380674	NA	1.68994	3.93943	3.29411	3.12729	3.32653	2.988	2.97336	3.03754	17	8	18	2	3	6	7.95057	2.76903	9.16563	0.127024	1.37781	1.46496	25.8519	8.63712	30.7136	0.423607	4.74315	5.2116
100537455	XM_021480894	LOC100537455	androgen-dependent TFPI-regulating protein-like	protein_coding	XP_021336569.1	.	.	-4.68457	20.6674	0.763642	-2.91749	0.00352862	0.022443	2.90399	5.08108	4.02333	4.72897	4.29103	4.06892	3.87299	3.75036	12	56	25	12	8	2	0.496213	2.27212	1.08533	0.553375	0.243799	0.065399	1.61347	7.08718	3.63691	1.84542	0.839288	0.232656
797385	NM_001114458,XM_021481404	tmem125b	transmembrane protein 125b	protein_coding	NP_001107930.2;XP_021337079.1	ZDB-GENE-080220-54	.	-4.66765	117.784	0.364515	-6.09768	1.0762e-09	8.26959e-08	5.38999	7.5972	7.02177	7.41728	6.8103	6.25507	5.87855	6.11868	167	250	121	46	33	54	2.28945	3.27472	1.595	0.674329	0.312476	0.540067	7.4443	10.2145	5.34478	2.24878	1.07571	1.92129
140526	rna-trnD	trnD	tRNA-Asp	tRNA	.	ZDB-GENE-011205-30	.	-4.66668	45.1731	0.357802	-6.21125	5.25638e-10	4.36452e-08	4.01809	6.21226	5.68353	5.60886	5.71595	5.04091	4.90213	4.90154	73	61	73	17	18	17	46.2875	37.5597	48.9904	12.3388	8.55062	8.27589	150.507	117.156	164.165	41.1481	29.4358	29.4415
100329416	NR_036628	rln	relaxin	lncRNA	.	.	.	-4.6569	7.53603	0.888301	-2.49844	0.012474	NA	1.40289	3.63549	3.03174	2.81802	2.94901	2.7242	2.77109	2.67369	17	6	12	2	6	1	0.219096	0.066453	0.162591	0.022026	0.05768	0.005445	0.712407	0.207278	0.544835	0.073453	0.198566	0.01937
768195	NM_001320118	dpep1	dipeptidase 1 (renal)	protein_coding	NP_001307047.1	ZDB-GENE-061013-388	.	-4.6316	31.0673	0.416369	-5.31142	1.08774e-07	4.49124e-06	3.45422	5.67734	5.12881	5.00439	5.15721	4.48826	4.50713	4.50343	52	39	52	8	15	14	1.28883	0.958865	1.3595	0.231575	0.271151	0.263675	4.19073	2.99088	4.55565	0.772267	0.933447	0.938025
386963	XM_021466313	pcp4b	Purkinje cell protein 4b	protein_coding	XP_021321988.1	ZDB-GENE-031118-117	.	-4.62584	369	0.343879	-6.42586	1.31127e-10	1.26485e-08	7.03167	9.24593	8.89956	8.95395	8.57455	7.38295	7.33952	7.95316	638	633	424	74	110	265	20.5186	19.9085	14.3747	2.78941	2.68296	6.83802	66.7178	62.0984	48.1691	9.30225	9.23621	24.3263
541419	NM_001013546,XM_005160685,XM_021468416	cx23	connexin 23	protein_coding	NP_001013564.1;XP_005160742.1;XP_021324091.1	ZDB-GENE-050320-121	.	-4.59736	104.78	0.299899	-7.33849	2.16019e-13	3.7959e-11	5.2442	7.42339	7.00232	7.07885	6.73653	6.12338	5.89559	5.89621	177	182	120	41	41	39	4.47008	4.46377	3.17742	1.24744	0.807152	0.774045	14.5348	13.9233	10.6474	4.16002	2.77865	2.75367
562639	NM_001029959,XM_005161187,XM_021468866,XM_021468867	rtn2b	reticulon 2b	protein_coding	NP_001025130.1;XP_005161244.1;XP_021324541.1;XP_021324542.1	ZDB-GENE-060331-95	.	-4.59165	92.8634	0.454977	-4.83324	1.34327e-06	3.97511e-05	5.05423	7.25268	6.71406	7.11504	6.15302	5.78038	5.58128	5.92605	144	218	62	27	27	56	3.51613	5.19577	1.52079	0.73328	0.470725	1.10011	11.433	16.2066	5.0961	2.44537	1.62049	3.91365
30503	NM_131253	opn1mw1	opsin 1 (cone pigments), medium-wave-sensitive, 1	protein_coding	NP_571328.2	ZDB-GENE-990604-42	.	-4.54464	8136.28	0.263642	-8.28459	1.18521e-16	4.4777e-14	11.519	13.7032	13.5811	12.8181	13.4263	11.9344	12.0176	12.0376	16788	7056	13637	2222	3858	3781	473.404	194.459	405.664	74.2491	82.5315	85.584	1539.31	606.554	1359.36	247.609	284.118	304.465
110438214	XM_021468941	mlana	melan-A	protein_coding	XP_021324616.1	.	.	-4.5277	118.073	0.319761	-6.81377	9.50723e-12	1.18412e-09	5.41929	7.5951	7.053	7.28194	7.03437	6.15328	5.90264	6.29556	170	210	158	36	33	72	6.40514	7.71419	6.25433	1.56621	0.921354	2.17609	20.8268	24.062	20.958	5.22305	3.1718	7.74145
103911520	XR_662397	LOC103911520	uncharacterized LOC103911520	lncRNA	.	.	.	-4.51299	10.0242	0.788882	-2.75591	0.00585297	0.0326644	1.87015	4.03499	3.46318	3.35065	3.28297	3.10259	3.01292	3.16393	21	14	11	3	1	8	1.20942	0.802611	0.646914	0.17512	0.042338	0.347177	3.93252	2.50349	2.16778	0.583998	0.145749	1.23508
101886624	XR_221936	LOC101886624	uncharacterized LOC101886624	lncRNA	.	.	.	-4.50906	14.4099	0.700466	-3.10197	0.00192236	0.0141665	2.4106	4.55477	4.03369	3.92572	3.69715	3.60521	3.59026	3.46434	32	23	11	6	9	2	2.38175	1.70243	0.846532	0.464152	0.483832	0.121652	7.74442	5.31018	2.83669	1.54787	1.66561	0.432777
140527	rna-trnE	trnE	tRNA-Glu	tRNA	.	ZDB-GENE-011205-37	.	-4.48084	10.4894	0.685394	-3.15697	0.00159415	0.0123164	1.9058	4.10699	3.43882	3.49664	3.41351	3.14256	3.16546	3.19177	16	18	14	2	5	6	10.138	10.9086	9.01577	0.8161	2.32937	2.83977	32.9645	34.026	30.2115	2.72157	8.01895	10.1025
445293	NM_001003749,XM_009294620	aqp4	aquaporin 4	protein_coding	NP_001003749.1;XP_009292895.1	ZDB-GENE-040724-152	.	-4.47362	395.746	0.251688	-8.58778	8.86684e-18	4.27646e-15	7.1749	9.33761	9.06407	8.98902	8.72016	7.69139	7.55566	7.9241	719	621	469	110	140	233	7.53592	6.70752	5.5925	1.41844	1.07012	2.37187	24.5036	20.922	18.7402	4.73027	3.68394	8.43794
101885400	XM_005173803	LOC101885400	uncharacterized LOC101885400	protein_coding	XP_005173860.1	.	.	-4.44791	78.9178	0.524394	-4.10594	4.0268e-05	0.000675143	4.85286	7.01054	6.78696	5.68563	6.62519	5.48827	5.42709	5.7403	185	34	145	19	27	52	4.69765	0.837648	3.87664	0.555181	0.513678	1.0497	15.2747	2.61278	12.9904	1.85144	1.76835	3.73431
108191717	XR_002459758	LOC108191717	uncharacterized LOC108191717	lncRNA	.	.	.	-4.43759	10.6898	0.747767	-2.87493	0.00404121	0.0247918	2.06065	4.10499	3.46875	3.48873	3.42431	3.28896	3.11145	3.13741	17	17	14	7	2	3	0.515612	0.500653	0.447532	0.222441	0.046615	0.063551	1.67655	1.56163	1.49966	0.741806	0.160475	0.226084
100536871	NM_001245985	prlh	prolactin releasing hormone	protein_coding	NP_001232914.1	ZDB-GENE-120411-39	.	-4.42565	11.8488	0.769543	-2.78853	0.00529485	0.0303934	2.09767	4.27928	3.59653	3.7919	3.33179	3.2375	3.27944	3.30684	19	29	6	2	6	7	2.94659	4.43924	0.90479	0.250927	0.702766	0.83976	9.58106	13.8468	3.03191	0.8368	2.4193	2.98745
493629	NM_001007784	crygn1	crystallin, gamma N1	protein_coding	NP_001007785.1	ZDB-GENE-050225-1	.	-4.38429	28.8223	0.523809	-4.07084	4.68445e-05	0.000760108	3.45126	5.54556	4.91939	5.04138	4.94518	4.52274	4.22577	4.4752	41	48	41	13	4	17	2.12137	2.40695	2.22592	0.74554	0.141846	0.701458	6.89778	7.50772	7.45897	2.48626	0.488311	2.49544
415228	NM_001002138	crygm2d6	crystallin, gamma M2d6	protein_coding	NP_001002138.1	ZDB-GENE-040625-145	.	-4.38351	3360.94	0.358505	-5.94716	2.72842e-09	1.85173e-07	10.2868	12.418	11.7223	12.4855	11.6634	11.065	10.5731	10.4559	3844	7877	3428	1556	1288	1042	247.014	494.71	232.341	118.461	62.787	53.7188	803.185	1543.09	778.567	395.05	216.146	191.105
563489	XM_686850	plcxd1	phosphatidylinositol-specific phospholipase C, X domain containing 1	protein_coding	XP_691942.1	ZDB-GENE-131127-240	.	-4.37801	141.287	0.225771	-9.43556	3.88897e-21	3.39058e-18	5.71896	7.84487	7.45139	7.39096	7.37822	6.4221	6.30834	6.43997	234	204	204	45	58	71	4.10749	3.49985	3.77618	0.917645	0.764486	1.00217	13.3558	10.9167	12.6538	3.0602	2.63177	3.56522
692279	NM_001045252,XM_021481464	foxl2	forkhead box L2	protein_coding	NP_001038717.1;XP_021337139.1	ZDB-GENE-060512-241	.	-4.37495	41.2175	0.411621	-5.17288	2.30516e-07	8.59429e-06	3.93803	6.0684	5.32972	5.71187	5.48198	4.8685	4.90272	4.76278	47	81	58	13	24	14	1.21812	2.00555	1.55164	0.386256	0.460802	0.282815	3.96079	6.25567	5.19947	1.2881	1.58633	1.00612
436680	NM_001002407,XM_021468047	lim2.4	lens intrinsic membrane protein 2.4	protein_coding	NP_001002407.1;XP_021323722.1	ZDB-GENE-040718-104	.	-4.37159	702.62	0.328537	-6.47767	9.31502e-11	9.22065e-09	8.03383	10.1588	9.65267	10.108	9.40169	8.75692	8.55534	8.19283	984	1482	710	293	349	193	46.6962	69.2149	35.9449	16.4069	12.6977	7.46785	151.836	215.894	120.45	54.7143	43.7122	26.5669
550229	NM_001017567	sncga	synuclein, gamma a	protein_coding	NP_001017567.1	ZDB-GENE-050417-18	.	-4.35264	772.434	0.367053	-5.78089	7.43079e-09	4.45611e-07	8.17384	10.2947	9.7362	10.3932	9.20176	8.75112	8.547	8.6247	1035	1909	539	274	323	344	35.6243	64.2551	19.5576	11.1656	8.43953	9.48946	115.835	200.423	65.5366	37.2355	29.0534	33.7588
402805	NM_205572,XM_005164288	pvalb1	parvalbumin 1	protein_coding	NP_991135.1;XP_005164345.1	ZDB-GENE-040625-57	.	-4.35078	15473.4	0.545107	-3.89148	9.96334e-05	0.00140279	12.4978	14.619	14.0971	14.7243	13.5457	13.119	12.9433	12.6756	21249	37443	11121	6044	7541	5040	1359.69	2354.83	759.336	461.718	368.788	261.389	4421.12	7345.15	2544.5	1539.76	1269.57	929.893
100535618	NM_001302628	otos	otospiralin	protein_coding	NP_001289557.1	ZDB-GENE-120601-1	.	-4.33973	106.399	0.362175	-5.8469	5.00819e-09	3.17111e-07	5.32692	7.43178	6.97215	7.18651	6.65945	6.15586	6.06806	5.77469	169	205	107	43	58	28	9.73989	11.5893	6.4999	2.91819	2.52039	1.25642	31.67	36.1491	21.7809	9.7317	8.67652	4.46971
406338	NM_213249	chia.2	chitinase, acidic.2	protein_coding	NP_998414.1	ZDB-GENE-040426-2014	.	-4.33776	171.151	0.340763	-6.21237	5.21908e-10	4.34949e-08	6.0153	8.11696	7.6843	7.31428	7.9371	6.8517	6.51107	6.45575	271	162	343	77	68	58	6.81621	3.98354	9.0883	2.29626	1.29657	1.16433	22.1634	12.4254	30.4545	7.65766	4.46349	4.14212
799354	NM_001320414	cxcl12b	chemokine (C-X-C motif) ligand 12b (stromal cell-derived factor 1)	protein_coding	NP_001307343.1	ZDB-GENE-030721-1	.	-4.33526	204.973	0.263318	-8.03635	9.25519e-16	2.87393e-13	6.25723	8.38135	7.9603	8.16877	7.69183	6.77434	6.89395	6.93482	323	382	224	52	103	105	4.96686	5.74474	3.6316	0.937391	1.19865	1.28705	16.1501	17.9189	12.1694	3.12605	4.12639	4.57868
394038	NM_201063	chad	chondroadherin	protein_coding	NP_957357.1	ZDB-GENE-040426-1130	.	-4.3216	131.163	0.372536	-5.66807	1.44412e-08	7.85019e-07	5.62826	7.73378	7.24481	7.62327	6.76494	6.36336	6.25754	6.16613	200	290	102	48	63	50	3.37106	4.78482	1.82004	0.945403	0.798037	0.666155	10.9612	14.9247	6.09887	3.15277	2.74727	2.36985
751631	NM_001045351	rnf182	ring finger protein 182	protein_coding	NP_001038816.1	ZDB-GENE-060825-49	.	-4.31861	111.96	0.35486	-5.9476	2.72098e-09	1.85173e-07	5.40885	7.50332	6.92873	7.3207	6.78694	6.25478	6.07117	5.87647	153	230	121	48	54	33	6.55035	9.61428	5.47484	2.40784	1.72577	1.11859	21.2989	29.9887	18.346	8.02978	5.94103	3.97938
415152	NM_001002062,XM_009297232	gyg1b	glycogenin 1b	protein_coding	NP_001002062.1;XP_009295507.1	ZDB-GENE-040625-30	.	-4.30996	350.724	0.281066	-7.49887	6.43719e-14	1.24716e-11	7.05142	9.15179	8.70427	8.99497	8.48858	7.7669	7.36584	7.60726	523	670	390	140	118	166	16.6078	21.2892	13.6168	5.20294	3.06519	4.54858	54.0015	66.4049	45.6292	17.351	10.552	16.1816
404726	NM_212826,XM_021476053	cx39.9	connexin 39.9	protein_coding	NP_997991.1;XP_021331728.1	ZDB-GENE-040406-2	.	-4.29264	50.5086	0.526942	-3.9888	6.64088e-05	0.00100424	4.28513	6.3491	5.65889	6.13264	5.47839	5.30928	4.85308	4.95191	64	117	45	29	12	17	2.21745	2.70373	1.93482	0.943172	0.351889	0.559774	7.21021	8.43344	6.48349	3.14533	1.21139	1.9914
559664	XR_002456574	LOC559664	calcium-independent phospholipase A2-gamma-like	transcribed_pseudogene	.	.	.	-4.26882	427.737	0.307752	-6.80365	1.01998e-11	1.24306e-09	7.3422	9.43715	8.83082	9.43154	8.69315	7.84167	7.99194	7.72819	535	952	435	129	252	163	2.85035	4.9578	2.44134	0.813084	1.01641	0.694842	9.26813	15.4643	8.18084	2.71151	3.49903	2.4719
101882689	XR_224155	LOC101882689	uncharacterized LOC101882689	lncRNA	.	.	.	-4.26841	15.8665	0.635936	-3.29231	0.00099368	0.00858739	2.63513	4.67359	4.01662	4.12528	4.03495	3.77602	3.5658	3.7154	22	27	22	8	2	9	0.688584	0.818715	0.717436	0.297529	0.042087	0.210766	2.23898	2.55373	2.4041	0.992213	0.144885	0.749802
100037315	NM_001089471,XM_021468744	adrb2b	adrenoceptor beta 2, surface b	protein_coding	NP_001082940.1;XP_021324419.1	ZDB-GENE-070410-32	.	-4.26784	93.8425	0.312338	-6.7027	2.04606e-11	2.30821e-09	5.15706	7.24797	6.82791	6.94512	6.52192	5.89553	5.77421	5.94326	156	169	99	30	37	51	1.80688	1.92043	1.20862	0.410996	0.319955	0.476404	5.87519	5.99017	4.05004	1.37061	1.10146	1.69481
494489	NM_001077533,XM_005156072	atp2a1l	ATPase, Ca++ transporting, cardiac muscle, fast twitch 1 like	protein_coding	NP_001071001.1;XP_005156129.1	ZDB-GENE-041229-2	.	-4.26475	2058.35	0.303798	-6.88767	5.67129e-12	7.56216e-10	9.61145	11.7032	11.0882	11.7567	10.9275	10.2084	10.0461	9.94864	2514	4720	2006	769	966	805	32.0881	58.9012	26.9937	11.6305	9.35649	8.23038	104.337	183.724	90.4548	38.7858	32.2101	29.2796
108179558	XR_001796030	LOC108179558	uncharacterized LOC108179558	lncRNA	.	.	.	-4.26254	160.188	0.398578	-5.24794	1.53809e-07	6.08471e-06	5.92954	8.01918	7.23361	8.04531	7.1537	6.56857	6.35532	6.61153	169	403	145	54	58	88	1.47147	3.43085	1.33215	0.554846	0.383368	0.614831	4.7846	10.7015	4.46398	1.85032	1.31976	2.18727
404621	NM_207089,XM_005155442	loxa	lysyl oxidase a	protein_coding	NP_996972.1;XP_005155499.1	ZDB-GENE-040426-2398	.	-4.25636	57.982	0.504475	-4.14217	3.44041e-05	0.000595778	4.4511	6.55598	5.73392	6.41784	5.71136	5.13515	5.4305	5.07082	60	145	55	13	46	17	1.36333	3.33159	1.34362	0.327019	0.793815	0.302724	4.43298	10.3918	4.5024	1.09055	2.73274	1.07694
335655	NM_001302500,NM_001302501	gngt2a	guanine nucleotide binding protein (G protein), gamma transducing activity polypeptide 2a	protein_coding	NP_001289429.1;NP_001289430.1	ZDB-GENE-030131-7595	.	-4.25286	106.865	0.335606	-6.22288	4.88119e-10	4.11327e-08	5.32926	7.43902	7.17818	6.75431	6.95343	5.82547	6.10809	6.13385	214	118	155	19	61	61	14.6254	7.90649	11.0922	1.43733	3.12861	3.26154	47.5555	24.6618	37.1696	4.79328	10.7704	11.6029
553352	XM_021470359	aglb	amylo-alpha-1, 6-glucosidase, 4-alpha-glucanotransferase b	protein_coding	XP_021326034.1	ZDB-GENE-050309-54	.	-4.24208	1364.92	0.330403	-6.30979	2.79409e-10	2.48378e-08	9.02511	11.1091	10.5383	11.1903	10.1961	9.60085	9.32553	9.49468	1758	3219	1147	502	540	650	16.9726	30.3727	11.6776	5.74406	3.95185	5.0361	55.1877	94.738	39.1312	19.1555	13.6044	17.9159
503742	NM_001013320	tmem182a	transmembrane protein 182a	protein_coding	NP_001013338.1	ZDB-GENE-050306-22	.	-4.22962	137.96	0.391947	-5.30818	1.10727e-07	4.55526e-06	5.72707	7.80059	7.25005	7.74799	6.80368	6.46252	6.29918	6.22825	194	322	103	54	64	53	4.91474	7.99395	2.74116	1.62872	1.22224	1.0667	15.9806	24.9346	9.1855	5.43153	4.20762	3.79478
795702	XM_001335914,XM_005163848	kcnj12b	potassium inwardly-rectifying channel, subfamily J, member 12b, transcript variant X2	protein_coding	XP_001335950.1;XP_005163905.1	ZDB-GENE-091118-79	.	-4.22943	244.658	0.361688	-5.75209	8.81493e-09	5.16322e-07	6.54374	8.62943	8.20339	8.57476	7.61207	6.95005	7.20013	7.11626	384	538	180	59	142	119	5.70135	7.81623	2.79736	1.01689	1.50155	1.39955	18.5383	24.3803	9.37383	3.39116	5.16915	4.9789
445140	NM_001003534	mipa	major intrinsic protein of lens fiber a	protein_coding	NP_001003534.1	ZDB-GENE-040801-41	.	-4.22207	1363.25	0.21663	-9.59217	8.62542e-22	8.51578e-19	9.02916	11.1059	10.7976	10.9141	10.4546	9.59292	9.53692	9.38691	2265	2391	1493	480	695	540	35.0438	36.1683	24.3744	8.80541	8.15364	6.70235	113.947	112.816	81.6776	29.3647	28.0692	23.8436
100001485	XM_001341435	tmem187	transmembrane protein 187	protein_coding	XP_001341471.1	ZDB-GENE-090313-366	.	-4.2165	39.0889	0.37411	-5.54929	2.86832e-08	1.40734e-06	3.9018	5.98255	5.39717	5.53917	5.40468	4.81539	4.84345	4.76624	56	66	54	12	22	16	1.09531	1.26426	1.11229	0.278374	0.319959	0.244645	3.56148	3.94346	3.72723	0.928334	1.10147	0.870327
567024	NM_001031674	lgsn	lengsin, lens protein with glutamine synthetase domain	protein_coding	NP_001026844.2	ZDB-GENE-060312-26	.	-4.21457	1247.74	0.265363	-7.82092	5.2439e-15	1.36631e-12	8.90367	10.9777	10.4621	10.9419	10.3013	9.50859	9.37532	9.2253	1677	2584	1339	469	613	475	32.1935	48.4816	27.1002	10.672	8.92768	7.30715	104.679	151.223	90.8117	35.5895	30.7339	25.9952
541398	NM_001013525	kcnmb2	potassium large conductance calcium-activated channel, subfamily M, beta member 2	protein_coding	NP_001013543.1	ZDB-GENE-050320-97	.	-4.21017	33.7109	0.558743	-3.71169	0.000205883	0.00253212	3.70546	5.76491	5.30837	5.38896	4.70141	4.63706	4.44978	4.61853	65	69	18	13	10	19	2.42208	2.49207	0.685582	0.568757	0.270125	0.544882	7.87556	7.77322	2.29736	1.89671	0.929915	1.93842
101883251	XM_017352557,XM_021468650	LOC101883251	uncharacterized LOC101883251, transcript variant X1	protein_coding	XP_017208046.1;XP_021324325.1	.	.	-4.20763	37.9666	0.404609	-5.12348	2.99953e-07	1.06908e-05	3.87469	5.93697	5.41053	5.36259	5.43019	4.80702	4.63904	4.86022	60	52	59	13	11	24	0.620405	0.52836	0.657875	0.158761	0.082776	0.19999	2.01729	1.64805	2.20451	0.529442	0.28496	0.711466
568958	NM_001291347	wu:fc46h12	wu:fc46h12	protein_coding	NP_001278276.1	ZDB-GENE-030131-3611	.	-4.207	200.659	0.266567	-7.77586	7.49353e-15	1.88737e-12	6.27265	8.33987	7.98792	8.10542	7.61736	6.9369	6.77168	6.87597	337	360	207	71	85	97	21.4818	22.4227	13.9042	5.32441	4.1105	4.93273	69.8497	69.9405	46.5922	17.7561	14.1506	17.5482
794081	NM_200353	ucp3	uncoupling protein 3	protein_coding	NP_956647.2	ZDB-GENE-040426-1317	.	-4.17818	503.848	0.342043	-6.03103	1.62916e-09	1.17237e-07	7.60556	9.66699	9.04164	9.73683	8.78443	8.19094	8.12275	7.93966	615	1201	436	184	262	191	16.2339	31.0063	12.1429	5.75345	5.23583	4.04632	52.7856	96.7143	40.6903	19.1869	18.0246	14.3948
100033618	NR_030049,rna-mir96,rna-mir96-2	mir96	microRNA 96	miRNA	.	ZDB-GENE-070111-4	.	-4.17761	6.45296	0.900313	-2.29107	0.0219595	NA	1.35903	3.37028	2.75504	2.63184	2.74511	2.56358	2.48099	2.54916	12	6	11	3	1	4	3.3413	1.25467	3.313	0.692283	0.126994	1.0413	10.8645	3.91357	11.1017	2.30865	0.437181	3.70444
100329459	XM_002665086	slc25a29	solute carrier family 25 member 29	protein_coding	XP_002665132.2	.	.	-4.15789	104.868	0.377828	-5.44123	5.29131e-08	2.39408e-06	5.34056	7.40273	6.63972	7.33785	6.64985	5.94887	6.01296	6.03782	112	248	108	29	54	54	1.98228	4.31353	2.02007	0.607596	0.720607	0.76383	6.44553	13.4547	6.76918	2.02624	2.48072	2.71733
560018	XM_683410	bfsp1	beaded filament structural protein 1	protein_coding	XP_688502.5	.	.	-4.15347	3064.27	0.266218	-7.71666	1.19418e-14	2.91072e-12	10.2164	12.27	11.7399	12.2309	11.653	10.8441	10.6656	10.4587	4010	6229	3473	1226	1518	1094	79.7575	121.096	72.8609	28.8921	22.9018	17.4658	259.337	377.72	244.154	96.3506	78.8403	62.1347
573354	NM_001020556	lim2.1	lens intrinsic membrane protein 2.1	protein_coding	NP_001018392.1	ZDB-GENE-050522-398	.	-4.1479	139.757	0.384091	-5.34347	9.11834e-08	3.85624e-06	5.76821	7.81386	7.13169	7.80111	6.93302	6.48753	6.28892	6.30595	165	337	121	55	61	60	9.4884	19.0178	7.3306	3.75935	2.65829	2.76981	30.8522	59.3202	24.5645	12.5368	9.15128	9.85361
553256	NM_001098178	slc6a19a.1	solute carrier family 6 (neutral amino acid transporter), member 19a, tandem duplicate 1	protein_coding	NP_001091648.1	ZDB-GENE-070620-2	.	-4.14773	94.5972	0.344687	-5.95416	2.6141e-09	1.78483e-07	5.21559	7.24828	6.80023	6.48435	7.002	6.04832	5.75462	5.85403	150	92	183	41	35	42	1.68428	1.01064	2.17288	0.535706	0.295288	0.37512	5.47657	3.15238	7.28124	1.7865	1.01654	1.33449
792610	NM_001100958	hspb6	heat shock protein, alpha-crystallin-related, b6	protein_coding	NP_001094428.1	ZDB-GENE-080214-7	.	-4.1448	81.3593	0.497401	-4.12404	3.72284e-05	0.000632381	4.99169	7.03235	6.13941	7.03674	6.03075	5.78178	5.47481	5.6202	76	224	61	35	28	38	2.30326	6.62181	1.94846	1.23297	0.636583	0.901477	7.48921	20.6547	6.5292	4.11175	2.19146	3.20701
100537716	XM_021473032,XR_002457465	LOC100537716	zinc finger protein 658B-like, transcript variant X2	protein_coding	XP_021328707.1	.	.	-4.13354	77.5803	0.38145	-5.36736	7.98984e-08	3.43018e-06	4.93751	6.9602	6.39058	6.73774	6.23794	5.83025	5.57611	5.48157	107	157	82	37	34	25	2.00906	3.50669	1.62604	0.816607	0.478303	0.376412	6.53259	10.938	5.44881	2.72326	1.64658	1.33909
100331959	XM_005168775,XM_021477273	igfn1.3	immunoglobulin-like and fibronectin type III domain containing 1, tandem duplicate 3, transcript variant X1	protein_coding	XP_005168832.1;XP_021332948.1	ZDB-GENE-131122-44	.	-4.13023	1858.23	0.307292	-6.65889	2.75907e-11	3.06582e-09	9.50107	11.5468	10.9607	11.6169	10.7407	10.0486	9.97076	9.80364	2311	4254	1728	681	959	731	22.7106	40.8872	17.9167	7.9348	7.15205	5.76584	73.8451	127.535	60.038	26.4613	24.6212	20.512
100332446	NM_001328030,XM_021480007	LOC100332446	uncharacterized LOC100332446	protein_coding	NP_001314959.1;XP_021335682.1	.	.	-4.12615	37.9047	0.441777	-4.62857	3.68207e-06	9.39922e-05	3.90489	5.92671	5.48556	5.51734	5.09641	4.85243	4.73712	4.68589	69	68	33	16	18	14	2.60323	2.57144	1.26556	0.708745	0.502639	0.424533	8.46458	8.0208	4.24084	2.36355	1.73035	1.51028
103911422	XR_662215	LOC103911422	uncharacterized LOC103911422	lncRNA	.	.	.	-4.08748	5.94238	0.960694	-2.11432	0.0344881	NA	1.19452	3.26244	2.68477	2.59245	2.46787	2.39289	2.39199	2.45944	14	9	4	1	2	5	1.04648	0.650728	0.257348	0.076433	0.11908	0.308111	3.40272	2.02974	0.862363	0.254892	0.409938	1.09611
103909180	XR_658917	si:dkey-244a7.1	si:dkey-244a7.1	lncRNA	.	ZDB-GENE-131121-581	.	-4.08085	16.4206	0.716397	-2.83205	0.00462513	0.0274385	2.70649	4.71776	4.02496	4.34053	3.73736	3.73554	3.70884	3.59503	23	42	8	7	10	4	1.76886	3.19933	0.602448	0.588976	0.544739	0.207214	5.75159	9.9793	2.01878	1.96414	1.87528	0.737164
570567	XM_001923700	si:dkey-97a13.12	si:dkey-97a13.12	protein_coding	XP_001923735.1	ZDB-GENE-070912-614	.	-4.0763	66.636	0.407135	-4.97933	6.38049e-07	2.0603e-05	4.7172	6.74104	6.35219	5.78617	6.46417	5.4823	5.47851	5.37356	120	48	132	23	37	27	4.95897	1.90308	5.72507	1.12588	1.13017	0.88937	16.1244	5.93606	19.1845	3.75463	3.89065	3.16394
449707	XM_005160604,XM_021468631,XM_021468632,XM_021468633,XM_021468634	mylk4b	myosin light chain kinase family, member 4b, transcript variant X1	protein_coding	XP_005160661.1;XP_021324306.1;XP_021324307.1;XP_021324308.1;XP_021324309.1	ZDB-GENE-041001-128	.	-4.07383	261.067	0.318899	-6.35432	2.09348e-10	1.90582e-08	6.68453	8.71175	8.09242	8.71313	7.93332	7.21244	7.21524	7.22597	319	592	251	83	132	128	4.81301	8.96112	3.99701	1.44699	1.53459	1.54428	15.6499	27.9514	13.3938	4.82549	5.2829	5.49378
407079	NM_001003727,XM_005156491	klhl31	kelch-like family member 31	protein_coding	NP_001003727.1;XP_005156548.1	ZDB-GENE-030131-2052	.	-4.04674	1361.79	0.341678	-5.90253	3.57978e-09	2.35207e-07	9.07672	11.0925	10.6388	11.1535	10.0952	9.67812	9.48056	9.34367	1951	3096	1019	552	665	526	18.6701	28.9822	10.3334	6.2542	4.8257	4.06881	60.7071	90.4009	34.6267	20.8568	16.6126	14.4748
445477	NM_001003986	abrab	actin binding Rho activating protein b	protein_coding	NP_001003986.1	ZDB-GENE-040822-7	.	-4.0443	115.058	0.377686	-5.33748	9.42483e-08	3.94173e-06	5.51641	7.52625	6.99059	7.44171	6.59934	6.22545	6.0884	6.08468	162	259	91	44	54	51	3.4328	5.36004	2.0304	1.08049	0.86253	0.857819	11.162	16.719	6.80379	3.60325	2.96929	3.05169
110438318	XM_021469925	LOC110438318	uncharacterized LOC110438318	protein_coding	XP_021325600.1	.	.	-4.03653	14454.1	0.2215	-9.08856	1.00359e-19	5.9867e-17	12.4866	14.4999	14.2373	14.3071	13.8553	12.7868	12.899	13.0758	24492	24612	15577	3924	7080	8464	279.374	274.389	187.449	53.0463	61.2808	77.5112	908.404	855.871	628.132	176.901	210.961	275.746
101886724	XR_224344	LOC101886724	uncharacterized LOC101886724	lncRNA	.	.	.	-4.02575	6.96029	0.827901	-2.42693	0.0152271	NA	1.4985	3.47185	2.85851	2.85214	2.78129	2.66813	2.60649	2.65284	12	11	8	3	2	4	0.187202	0.17731	0.132862	0.04116	0.01955	0.045559	0.6087	0.553063	0.445214	0.137261	0.067302	0.162077
768292	NM_001077456	zgc:153968	zgc:153968	protein_coding	NP_001070924.1	ZDB-GENE-061027-211	.	-4.02391	59.6112	0.318393	-6.30855	2.81668e-10	2.49408e-08	4.5671	6.5777	6.00391	6.03926	6.2222	5.34762	5.30653	5.37703	81	80	105	19	28	32	2.84351	2.77037	3.92337	0.767838	0.745972	0.888576	9.24587	8.6413	13.147	2.56062	2.56804	3.16111
100149056	XM_001919826	panx3	pannexin 3	protein_coding	XP_001919861.1	ZDB-GENE-091204-114	.	-4.02234	31.1989	0.459112	-4.37374	1.22135e-05	0.000252375	3.65903	5.63708	4.89567	5.14896	5.19711	4.63136	4.42778	4.54416	33	50	55	14	10	16	0.755045	1.12249	1.32109	0.357718	0.162401	0.289376	2.45508	3.50126	4.42693	1.19293	0.559071	1.02946
114418	NM_173231	crybb1	crystallin, beta B1	protein_coding	NP_775338.2	ZDB-GENE-010813-1	.	-4.00997	22201.8	0.338836	-5.91315	3.35627e-09	2.21808e-07	13.1137	15.1172	14.4237	15.194	14.4481	13.7966	13.4944	13.1965	24331	50296	23734	10200	10900	6959	1147.93	2319.27	1181.3	570.385	390.204	263.568	3732.56	7234.24	3958.48	1902.14	1343.29	937.645
503524	NM_001012488	zgc:113142	zgc:113142	protein_coding	NP_001012506.1	ZDB-GENE-050220-2	.	-3.99864	37.508	0.409772	-4.87957	1.06316e-06	3.20901e-05	3.89101	5.91122	5.56006	5.24329	5.30806	4.70627	4.78867	4.80472	77	43	49	9	21	21	1.56947	0.84796	1.04387	0.213121	0.317256	0.344826	5.10326	2.64495	3.49796	0.710726	1.09217	1.22672
569807	NM_001128754	mia	melanoma inhibitory activity	protein_coding	NP_001122226.1	ZDB-GENE-081022-66	.	-3.98727	25.1368	0.517594	-3.85515	0.000115658	0.00158797	3.34636	5.32563	4.83055	4.9023	4.46508	4.3124	4.23807	4.23141	45	48	19	10	12	11	4.04568	4.19913	1.81544	1.03536	0.786893	0.741643	13.1548	13.0979	6.08345	3.45276	2.70891	2.6384
791212	NM_001080694	zgc:158296	zgc:158296	protein_coding	NP_001074163.1	ZDB-GENE-070112-1272	.	-3.97767	16.4769	0.69554	-2.86385	0.00418523	0.0254209	2.72454	4.71942	4.00785	4.34311	3.82587	3.70201	3.6095	3.79408	21	41	11	5	4	13	0.793504	1.54687	0.42762	0.231665	0.091354	0.380653	2.58013	4.82499	1.43294	0.772567	0.314489	1.35417
100000470	NM_001003759	pbldp	phenazine biosynthesis-like protein domain containing pseudogene	protein_coding	NP_001003759.1	ZDB-GENEP-160808-1	.	-3.95399	79.5104	0.349878	-5.66857	1.43992e-08	7.84619e-07	5.02154	6.98344	6.46716	6.74012	6.30147	5.85073	5.5508	5.67892	114	152	86	36	29	38	4.64518	6.07445	3.66898	1.70609	0.877535	1.2323	15.1041	18.9474	12.2946	5.68954	3.02095	4.38392
436720	NM_001002447,XM_005156283,XM_005156285,XM_017358446	myoz1b	myozenin 1b	protein_coding	NP_001002447.1;XP_005156340.1;XP_005156342.1;XP_017213935.1	ZDB-GENE-040718-146	.	-3.9436	272.524	0.307638	-6.43455	1.23837e-10	1.19963e-08	6.7894	8.76299	8.26237	8.68828	8.0479	7.44715	7.09762	7.3397	373	558	276	112	101	143	12.8228	18.6326	9.92271	4.49195	2.67349	3.88153	41.6942	58.1186	33.2506	14.9799	9.2036	13.8085
797251	XM_002666854	si:ch211-236l14.4	si:ch211-236l14.4	protein_coding	XP_002666900.3	ZDB-GENE-081104-189	.	-3.93105	850.556	0.272632	-7.24388	4.36027e-13	6.96046e-11	8.43023	10.4053	9.88104	10.4044	9.69919	8.89349	8.95725	8.80986	1105	1800	859	285	486	378	10.8828	17.3348	8.93079	3.32664	3.62837	2.98982	35.3863	54.0704	29.9267	11.0938	12.4908	10.6363
450002	NM_001006023	tecrl2b	trans-2,3-enoyl-CoA reductase-like 2b	protein_coding	NP_001006023.1	ZDB-GENE-041010-116	.	-3.92918	30.1289	0.567937	-3.47614	0.000508686	0.005163	3.6057	5.58749	5.03715	5.15491	4.8784	4.45218	4.28999	4.68423	47	54	33	8	5	28	1.55943	1.74606	1.15087	0.303333	0.124144	0.754104	5.0706	5.4463	3.85651	1.01157	0.42737	2.68273
436612	NM_001002340	cldn7a	claudin 7a	protein_coding	NP_001002340.1	ZDB-GENE-040718-29	.	-3.92216	407.303	0.637238	-3.09406	0.0019744	0.0144607	7.37134	9.34215	8.68143	9.47637	8.27292	7.9433	7.4778	7.9481	477	1039	280	163	126	245	13.52	28.7805	8.35344	5.47571	2.70793	5.55624	43.9614	89.7717	27.992	18.2606	9.32215	19.7663
550419	NM_001017724	zgc:112160	zgc:112160	protein_coding	NP_001017724.1	ZDB-GENE-050417-229	.	-3.92103	81.8453	0.387746	-5.08382	3.69914e-07	1.2841e-05	5.0729	7.02272	6.82134	6.18776	6.55636	5.90362	5.59898	5.65565	176	70	120	39	32	35	4.8571	1.88254	3.5018	1.2603	0.658511	0.768986	15.7932	5.872	11.7344	4.20291	2.26695	2.73567
492345	NM_001007311,NM_001243173,NM_001243174,NM_001243176	hmgn3	high mobility group nucleosomal binding domain 3	protein_coding	NP_001007312.1;NP_001230102.1;NP_001230103.1;NP_001230105.1	ZDB-GENE-041114-180	.	-3.90299	2137.59	0.184228	-10.6638	1.50274e-26	2.43315e-23	9.76767	11.7328	11.3994	11.5614	11.17	10.1703	10.2506	10.2172	3327	3683	2477	677	1173	1072	120.419	129.675	94.3463	29.0246	32.5111	31.4722	391.551	404.482	316.151	96.7923	111.921	111.963
569930	NM_001045194,XM_009301466	zgc:153896	zgc:153896	protein_coding	NP_001038659.2;XP_009299741.1	ZDB-GENE-060825-119	.	-3.8974	23.5352	0.467476	-4.1981	2.69158e-05	0.000488102	3.26629	5.22684	4.78291	4.57985	4.63406	4.22225	4.21495	4.1911	45	28	32	8	13	11	1.2799	0.776259	0.998145	0.258136	0.280724	0.253359	4.1617	2.4213	3.34474	0.860844	0.966404	0.901327
335732	NM_199972	elovl4b	ELOVL fatty acid elongase 4b	protein_coding	NP_956266.1	ZDB-GENE-030131-7672	.	-3.89725	827.586	0.270499	-7.25495	4.01817e-13	6.5528e-11	8.39994	10.3635	10.2792	9.61113	10.0111	8.75837	8.76917	9.01476	1703	777	1223	242	385	512	31.1081	13.8651	23.5616	5.23734	5.33802	7.5105	101.15	43.2477	78.954	17.4657	18.3763	26.7186
100000527	XM_001340673	si:ch211-246m6.4	si:ch211-246m6.4	protein_coding	XP_001340709.1	ZDB-GENE-050208-498	.	-3.87976	52.7151	0.418373	-4.67518	2.93698e-06	7.71441e-05	4.43912	6.38781	5.87422	6.15638	5.51394	5.23259	5.13572	5.16776	80	111	42	20	25	26	0.813277	1.09942	0.449298	0.231626	0.186754	0.205406	2.64443	3.42929	1.50558	0.772437	0.642908	0.730731
494129	NM_205586	prnpa	prion protein a	protein_coding	NP_991149.1	ZDB-GENE-041217-6	.	-3.86069	113.731	0.451067	-4.32056	1.55636e-05	0.000308927	5.54582	7.49783	7.36224	6.31951	7.15054	6.04363	6.00522	6.2913	258	60	192	32	48	78	12.6054	2.86464	9.91096	1.8559	1.78504	3.05909	40.9874	8.93535	33.2112	6.18913	6.14508	10.8827
557308	XM_021478347	si:ch211-87m7.1	si:ch211-87m7.1	protein_coding	XP_021334022.1	ZDB-GENE-120215-166	.	-3.85497	155.424	0.243837	-7.98368	1.4203e-15	4.1812e-13	6.00263	7.9468	7.42848	7.71394	7.45779	6.629	6.62214	6.5055	208	273	205	56	88	68	2.62294	3.36627	2.7336	0.831126	0.835862	0.683104	8.52867	10.5	9.16016	2.77168	2.87749	2.43015
767759	NM_001076726	zgc:153704	zgc:153704	protein_coding	NP_001070194.1	ZDB-GENE-060929-1114	.	-3.85468	154.44	0.365487	-5.32607	1.00359e-07	4.18959e-06	6.00184	7.93545	7.41179	7.83793	7.17323	6.77224	6.30485	6.52662	210	322	148	75	51	75	12.2081	18.2808	9.03361	5.14769	2.24413	3.49113	39.6957	57.0211	30.2712	17.1667	7.72549	12.4197
560202	NM_001111081,XR_001796938	ghrb	growth hormone receptor b	protein_coding	NP_001104551.1	ZDB-GENE-071119-4	.	-3.85003	300.634	0.259007	-7.50895	5.96047e-14	1.17489e-11	6.95239	8.89912	8.41782	8.79505	8.27186	7.44326	7.55526	7.38144	412	584	331	98	183	134	6.3381	9.09404	5.48281	1.71451	2.36176	1.58362	20.6088	28.366	18.3727	5.71762	8.13044	5.63373
564557	NM_001126417,XM_005167045	si:ch211-156j16.1	si:ch211-156j16.1	protein_coding	NP_001119889.1;XP_005167102.1	ZDB-GENE-030131-4106	.	-3.83683	490.748	0.252372	-7.68672	1.50955e-14	3.56443e-12	7.66479	9.60469	9.16467	9.53205	8.93322	8.14271	8.07025	8.19985	694	962	509	167	236	271	16.983	23.0651	13.1279	4.83271	4.39066	5.33583	55.2214	71.9445	43.991	16.1163	15.115	18.9822
393971	NM_200996,XM_021468022	pdk2b	pyruvate dehydrogenase kinase, isozyme 2b	protein_coding	NP_957290.1;XP_021323697.1	ZDB-GENE-040426-939	.	-3.83146	670.649	0.592875	-3.26864	0.00108066	0.0091644	8.11713	10.0548	9.37386	10.2481	8.94136	8.6029	8.51355	8.46394	752	1756	433	252	349	311	14.565	33.2663	8.83981	5.7767	5.12408	4.81318	47.3593	103.764	29.6218	19.2644	17.6398	17.1229
100003805	XM_001343230	si:dkey-202g17.3	si:dkey-202g17.3	protein_coding	XP_001343266.1	ZDB-GENE-131127-371	.	-3.83108	71.4716	0.492248	-3.93653	8.26668e-05	0.00120508	4.90536	6.81986	5.9922	6.73667	6.05255	5.78856	5.30592	5.43504	68	173	71	41	21	29	1.49585	3.74119	1.64949	1.05324	0.347183	0.510594	4.86385	11.6695	5.52736	3.51238	1.19519	1.81644
100535624	XR_002459375	LOC100535624	uncharacterized LOC100535624	lncRNA	.	.	.	-3.83075	80.399	0.391983	-4.94314	7.68743e-07	2.43378e-05	5.05417	6.99518	6.871	6.12569	6.44202	5.68374	5.7797	5.6634	190	65	105	25	50	37	6.47617	2.14966	3.77301	0.998813	1.28955	1.00308	21.0577	6.70519	12.6432	3.33088	4.43933	3.56847
794522	NM_001281921,XR_661637	si:ch211-139a5.9	si:ch211-139a5.9	protein_coding	NP_001268850.1	ZDB-GENE-141222-100	.	-3.82697	21.2977	0.593571	-3.26196	0.00110646	0.00932535	3.14614	5.0765	4.21794	4.77383	4.34493	4.06785	3.99091	4.05729	17	53	23	8	9	12	1.6258	4.59411	1.96195	0.62107	0.438014	0.635907	5.28641	14.3299	6.57442	2.07117	1.50788	2.26224
101885553	XR_222201	LOC101885553	uncharacterized LOC101885553	lncRNA	.	.	.	-3.82694	8.56428	0.763835	-2.53483	0.0112502	NA	1.80697	3.76866	3.11843	3.09031	3.21178	2.90053	2.88585	2.97268	12	10	16	2	3	7	0.563232	0.433392	0.770581	0.056063	0.101773	0.262357	1.83139	1.35183	2.58219	0.186963	0.350357	0.933337
555567	NM_001111151	si:ch211-225p5.8	si:ch211-225p5.8	protein_coding	NP_001104621.1	ZDB-GENE-060503-783	.	-3.81632	33.078	0.425791	-4.53787	5.68257e-06	0.000135592	3.77253	5.71397	5.14205	5.3551	5.02742	4.61143	4.5973	4.675	47	63	36	10	16	20	0.56964	0.738831	0.450891	0.136612	0.147405	0.188367	1.85223	2.30455	1.51092	0.455581	0.507448	0.670117
445506	NM_001004119,XM_021470381	emp2	epithelial membrane protein 2	protein_coding	NP_001004119.1;XP_021326056.1	ZDB-GENE-040822-24	.	-3.81303	297.561	0.280693	-6.87919	6.01937e-12	7.93297e-10	6.94929	8.88124	8.49857	8.78177	8.10427	7.4415	7.50074	7.41505	456	583	274	99	171	143	7.16049	8.86394	4.52669	1.81906	2.0114	1.79901	23.2828	27.6483	15.1688	6.06628	6.92433	6.39997
100033557	NR_029998,rna-mir9-5,rna-mir9-5-2	mir9-5	microRNA 9-5	miRNA	.	ZDB-GENE-070720-2	.	-3.80775	5.61566	0.897869	-2.14835	0.0316858	NA	1.18676	3.16268	2.5302	2.51936	2.51668	2.34503	2.36572	2.39049	9	8	8	1	3	4	3.66011	2.69293	3.00493	0.362223	0.769033	1.18225	11.9011	8.39974	10.0694	1.20796	2.64743	4.20587
724009	NM_001045314,XM_017352527,XM_021468518,XM_021468519	slc25a47a	solute carrier family 25, member 47a	protein_coding	NP_001038779.1;XP_017208016.2;XP_021324193.1;XP_021324194.1	ZDB-GENE-060616-266	.	-3.80387	78.6343	0.348891	-5.52455	3.30323e-08	1.59995e-06	5.04633	6.9568	6.60177	6.65223	6.18732	5.83257	5.66434	5.60386	137	137	73	35	39	32	1.87594	2.25473	0.894059	0.685169	0.302879	0.265877	6.09977	7.03292	2.99595	2.28493	1.04267	0.94586
100033791	NR_030135,rna-mir454b	mir454b	microRNA 454b	miRNA	.	ZDB-GENE-090929-212	.	-3.80384	5.47554	0.97976	-1.96727	0.0491518	NA	1.27039	3.09403	2.52118	2.39338	2.46424	2.37796	2.29081	2.2711	11	5	8	4	2	1	3.7057	1.49431	2.44114	1.34332	0.518878	0.177966	12.0494	4.66104	8.18017	4.47976	1.78626	0.633116
553420	NM_001020520	mipb	major intrinsic protein of lens fiber b	protein_coding	NP_001018356.1	ZDB-GENE-050706-86	.	-3.79804	1572.97	0.241362	-7.97665	1.50359e-15	4.31434e-13	9.35829	11.2817	10.9011	11.1715	10.6811	9.9764	9.73208	9.63035	2318	2874	1739	686	778	646	47.8201	57.9654	37.8466	16.7645	12.1798	10.7012	155.49	180.805	126.822	55.907	41.9294	38.0696
573765	NM_199962	rgs5a	regulator of G protein signaling 5a	protein_coding	NP_956256.1	ZDB-GENE-030131-7570	.	-3.79746	336.973	0.286738	-6.71356	1.89927e-11	2.16345e-09	7.13257	9.05968	8.66021	8.99431	8.26593	7.57014	7.66595	7.62359	504	677	304	106	193	173	7.08373	9.31526	4.504	1.76568	2.05453	1.95378	23.0333	29.056	15.0927	5.88825	7.07279	6.95056
561010	XM_003201212	si:dkey-261h17.1	si:dkey-261h17.1	protein_coding	XP_003201260.1	ZDB-GENE-030829-14	.	-3.79542	519.772	0.253091	-7.60304	2.89264e-14	6.24479e-12	7.76329	9.68349	9.28849	9.56581	9.05061	8.36762	8.05792	8.23647	766	964	559	216	217	269	9.73738	11.9793	7.49608	3.24795	2.08885	2.73883	31.6618	37.3657	25.119	10.8314	7.19093	9.74338
140510	rna-trnG	trnG	tRNA-Gly	tRNA	.	ZDB-GENE-011205-32	.	-3.78896	12.1837	0.624996	-3.0749	0.00210571	0.0151531	2.34408	4.26978	3.71412	3.58232	3.71353	3.38642	3.38896	3.37626	21	13	20	4	7	6	12.9632	7.81361	12.7689	2.41333	3.04257	2.68924	42.1509	24.3721	42.7882	8.04808	10.4742	9.56698
503747	NM_001013325,NM_001351668	fitm1	fat storage-inducing transmembrane protein 1	protein_coding	NP_001013343.1;NP_001338597.1	ZDB-GENE-050306-28	.	-3.77618	48.3376	0.489721	-3.91433	9.06558e-05	0.0012998	4.34085	6.25571	5.64643	6.0951	5.28226	5.09503	5.11818	4.94978	65	115	32	18	31	18	1.24155	2.11739	0.840419	0.378893	0.42318	0.326533	4.03698	6.60452	2.81621	1.26355	1.45681	1.16164
562429	NR_023340	nid1b	nidogen 1b	transcribed_pseudogene	.	ZDB-GENE-070802-3	.	-3.77612	42.6216	0.471172	-4.06838	4.73411e-05	0.00076652	4.16029	6.07389	5.47502	5.86539	5.18112	4.95301	4.95219	4.83395	58	97	32	16	26	17	3.93823	6.46813	2.26013	1.23341	1.32337	0.9081	12.8054	20.1753	7.57359	4.11325	4.55575	3.23057
449679	NM_205738	cav3	caveolin 3	protein_coding	NP_991301.1	ZDB-GENE-050522-426	.	-3.767	119.822	0.441295	-4.33591	1.4516e-05	0.000291194	5.6559	7.56396	7.01239	7.56381	6.45287	6.3114	6.07601	6.20111	163	291	71	50	51	62	6.8841	12.0412	3.15609	2.49854	1.63447	2.07684	22.3841	37.5588	10.5759	8.33224	5.62672	7.38835
566344	XM_689616	fbxo40.2	F-box protein 40, tandem duplicate 2	protein_coding	XP_694708.3	ZDB-GENE-120215-105	.	-3.76633	70.0811	0.413314	-4.62884	3.67725e-06	9.39922e-05	4.86482	6.79473	6.30378	6.56448	6.01277	5.40122	5.46822	5.75021	105	139	65	15	31	55	1.78563	2.30534	1.15374	0.289167	0.400884	0.743775	5.8061	7.19079	3.86614	0.964327	1.38006	2.64598
100535225	XR_117809	LOC100535225	uncharacterized LOC100535225	lncRNA	.	.	.	-3.76186	26.2616	0.431124	-4.43363	9.26581e-06	0.000202348	3.45422	5.37722	4.86513	4.87264	4.7827	4.34477	4.36776	4.3637	42	40	34	8	15	14	2.56428	2.41455	2.21728	0.52652	0.679278	0.666748	8.33793	7.53144	7.43002	1.75586	2.33844	2.37196
100535760	XM_003199272	LOC100535760	uncharacterized LOC100535760	protein_coding	XP_003199320.1	.	.	-3.76116	403.453	0.368543	-5.18576	2.15134e-07	8.11424e-06	7.40391	9.3164	8.68182	9.42395	8.40681	7.80175	8.01562	7.70716	469	973	323	129	274	168	7.36834	14.9501	5.34969	2.40256	3.26247	2.1194	23.9587	46.6323	17.9266	8.01215	11.2312	7.53977
103911399	XR_002459232	LOC103911399	uncharacterized LOC103911399, transcript variant X1	lncRNA	.	.	.	-3.75034	74.3311	0.402428	-4.73879	2.14998e-06	5.89308e-05	4.94785	6.88017	6.6436	6.20265	6.34952	5.39721	5.80667	5.64829	153	79	99	12	58	40	5.28517	2.6538	3.57217	0.482146	1.50327	1.10875	17.1851	8.27771	11.9702	1.60788	5.17506	3.94438
445507	NM_001004009	asb12b	ankyrin repeat and SOCS box-containing 12b	protein_coding	NP_001004009.1	ZDB-GENE-040822-25	.	-3.74	64.4263	0.546742	-3.48069	0.000500131	0.00509527	4.75232	6.67102	6.09712	6.51482	5.71726	5.1759	5.23276	5.72069	90	146	47	10	22	63	2.656	4.22517	1.46453	0.319609	0.496405	1.48595	8.63619	13.1791	4.90759	1.06584	1.70889	5.28627
394148	NM_201173	cyp7a1	cytochrome P450, family 7, subfamily A, polypeptide 1	protein_coding	NP_957467.2	ZDB-GENE-040426-1296	.	-3.73665	78.9864	0.449235	-4.2333	2.30289e-05	0.000427162	5.05588	6.96242	6.65351	6.12145	6.62563	5.66907	5.93784	5.41319	148	66	136	25	69	19	3.2841	1.41769	3.16905	0.649353	1.1504	0.335063	10.6785	4.42203	10.6194	2.16549	3.9603	1.19199
563348	XM_009294247,XM_686712	gpnmb	glycoprotein (transmembrane) nmb, transcript variant X2	protein_coding	XP_009292522.1;XP_691804.2	ZDB-GENE-060503-106	.	-3.73658	995.315	0.210436	-9.03702	1.60995e-19	9.35753e-17	8.71656	10.6165	10.311	10.4564	10.0052	9.24596	9.10145	9.11769	1579	1721	1078	389	500	488	13.3976	14.3023	9.68241	3.91683	3.22396	3.32587	43.5634	44.6116	32.4454	13.062	11.0986	11.8318
393989	NM_201014	rom1b	retinal outer segment membrane protein 1b	protein_coding	NP_957308.1	ZDB-GENE-040426-1073	.	-3.73334	258.258	0.330482	-5.7506	8.8927e-09	5.182e-07	6.76943	8.67038	8.61192	7.726	8.31735	7.2386	7.28024	7.25969	567	190	391	86	145	134	15.9047	5.19051	11.5718	2.85308	3.08574	3.01088	51.7153	16.1902	38.7765	9.51457	10.6228	10.7112
100148022	NM_001201348,NM_001201349,NM_001201350,NM_001201351	apoda.2	apolipoprotein Da, duplicate 2	protein_coding	NP_001188277.1;NP_001188278.1;NP_001188279.1;NP_001188280.1	ZDB-GENE-070912-551	.	-3.72983	25.567	0.468757	-4.05138	5.09175e-05	0.00081742	3.40906	5.34025	4.79735	4.80269	4.79519	4.26449	4.43163	4.26271	39	37	37	6	21	10	1.53857	1.45645	1.70647	0.276518	0.648849	0.296344	5.00279	4.54294	5.71831	0.922142	2.23369	1.05424
436716	NM_001002443	opn1lw2	opsin 1 (cone pigments), long-wave-sensitive, 2	protein_coding	NP_001002443.1	ZDB-GENE-040718-141	.	-3.72205	8867.62	0.230193	-8.23697	1.76627e-16	6.46819e-14	11.875	13.771	13.6871	13.0601	13.4729	12.2935	12.2444	12.3159	17477	8454	13330	3126	4564	4777	489.395	231.373	393.761	103.745	96.9617	107.378	1591.3	721.695	1319.48	345.973	333.794	381.998
447832	NM_001004571,XM_017351625,XM_017351626,XM_017351627,XM_021467150,XM_021467151	capn3a	calpain 3a, (p94)	protein_coding	NP_001004571.1;XP_017207114.1;XP_017207115.1;XP_017207116.1;XP_021322825.1;XP_021322826.1	ZDB-GENE-040912-97	.	-3.72007	4567.41	0.280504	-6.75686	1.41015e-11	1.67358e-09	10.9187	12.8136	12.3288	12.8108	12.1712	11.5125	11.3369	11.0725	5983	9209	4800	2020	2522	1693	80.4769	118.711	66.6968	31.4926	25.6701	18.3511	261.676	370.281	223.498	105.023	88.3704	65.284
101886018	XM_021466430	tusc5a	tumor suppressor candidate 5a, transcript variant X1	protein_coding	XP_021322105.1	ZDB-GENE-131121-306	.	-3.71704	1397.56	0.255769	-7.40571	1.30448e-13	2.38467e-11	9.21122	11.1049	10.7356	11.0545	10.3909	9.6853	9.49711	9.70746	2073	2702	1355	521	631	798	37.8002	48.1697	26.0734	11.2642	8.72149	11.6733	122.91	150.25	87.3708	37.5644	30.024	41.5278
494097	NM_001008640	mgme1	mitochondrial genome maintenance exonuclease 1	protein_coding	NP_001008640.1	ZDB-GENE-041212-68	.	-3.71274	117.673	0.294557	-6.42486	1.31994e-10	1.26782e-08	5.64135	7.53476	6.87793	7.37135	7.03488	6.24555	6.21518	6.24929	132	228	154	41	62	63	4.56004	7.73245	5.61364	1.66002	1.61203	1.74618	14.8273	24.1189	18.8111	5.5359	5.54948	6.21205
110440186	XR_002459881	LOC110440186	uncharacterized LOC110440186	lncRNA	.	.	.	-3.69565	25.8931	0.431969	-4.36566	1.2674e-05	0.000259525	3.45422	5.35141	4.85271	4.83338	4.7703	4.33251	4.35582	4.35174	42	38	34	8	15	14	2.56428	2.29293	2.21728	0.52652	0.679278	0.666748	8.33793	7.15208	7.43002	1.75586	2.33844	2.37196
550431	NM_001017736,XM_017358226,XM_017358227	cldn19	claudin 19	protein_coding	NP_001017736.1;XP_017213715.1;XP_017213716.1	ZDB-GENE-050417-242	.	-3.68553	1702.03	0.269323	-6.98742	2.79988e-12	3.89373e-10	9.50501	11.3866	10.9551	11.3936	10.6423	9.95478	9.82392	9.97688	2358	3490	1593	625	817	957	24.3899	35.1986	17.3117	8.42851	6.91196	7.90589	79.3055	109.791	58.0109	28.1077	23.7947	28.1252
101886684	XM_021470360,XM_021470361	LOC101886684	glycogen debranching enzyme-like, transcript variant X1	protein_coding	XP_021326035.1;XP_021326036.1	.	.	-3.68372	1790.3	0.33576	-5.60271	2.11032e-08	1.09717e-06	9.57842	11.4595	10.7867	11.6232	10.6141	10.0148	9.95277	9.9454	1940	4327	1522	665	956	904	31.2358	68.1099	25.8471	12.6703	11.6739	11.6713	101.566	212.447	86.6125	42.2536	40.188	41.5206
100000365	XM_009296559,XM_009296560,XM_017353787	LOC100000365	2-epi-5-epi-valiolone synthase-like, transcript variant X2	protein_coding	XP_009294834.1;XP_009294835.1;XP_017209276.1	.	.	-3.67427	105.117	0.465141	-4.03631	5.42978e-05	0.000858314	5.50768	7.36402	6.74084	7.19948	6.73586	6.41495	5.94561	5.68619	127	210	120	68	46	22	2.35824	3.92228	2.65272	1.5009	0.652295	0.32255	7.66799	12.2343	8.88914	5.00527	2.24555	1.14747
566313	NM_001114432,XM_005164138,XM_017354532	ramp2	receptor (G protein-coupled) activity modifying protein 2	protein_coding	NP_001107904.1;XP_005164195.1;XP_017210021.1	ZDB-GENE-080204-79	.	-3.66501	99.3206	0.347733	-5.38867	7.09827e-08	3.07655e-06	5.40317	7.2884	6.91394	7.07033	6.4937	5.89646	5.9962	6.1368	163	185	88	26	53	66	3.70774	4.13555	2.14638	0.718623	0.930485	1.20509	12.056	12.8995	7.19243	2.39649	3.20323	4.28711
100191017	NR_045221,rna-mir9-2,rna-mir9-2-2	mir9-2	microRNA 9-2	miRNA	.	ZDB-GENE-081013-1	.	-3.65599	6.66436	0.889059	-2.10364	0.0354098	NA	1.57039	3.37279	2.77729	2.67514	2.80981	2.6352	2.52412	2.59227	11	6	12	4	1	4	2.91777	1.15238	3.2964	0.615196	0.104564	0.639988	9.48733	3.59447	11.0461	2.05158	0.359964	2.27676
562406	XM_685794	si:dkey-283b1.7	si:dkey-283b1.7	protein_coding	XP_690886.2	ZDB-GENE-120215-126	.	-3.64271	21.6809	0.466075	-4.00152	6.29361e-05	0.000963292	3.22671	5.08749	4.57808	4.50422	4.55832	4.14704	4.12454	4.1177	35	28	32	8	12	11	1.06912	0.829367	1.04369	0.288428	0.274854	0.266814	3.47632	2.58695	3.49738	0.96186	0.946196	0.949192
792628	XM_021479406	si:dkey-18a10.3	si:dkey-18a10.3	protein_coding	XP_021335081.1	ZDB-GENE-091204-174	.	-3.63705	70.4675	0.334971	-5.56097	2.68273e-08	1.33068e-06	4.90802	6.79326	6.20221	6.52966	6.25994	5.46551	5.67238	5.62029	88	129	91	17	47	40	2.15685	3.08486	2.33801	0.488393	0.863652	0.778791	7.01316	9.62225	7.83456	1.62871	2.97316	2.77055
100536702	XM_003199625,XM_021480366	si:ch211-28p3.4	si:ch211-28p3.4, transcript variant X2	protein_coding	XP_003199673.1;XP_021336041.1	ZDB-GENE-130603-54	.	-3.6341	81.1071	0.407087	-4.57297	4.80851e-06	0.000118736	5.14125	6.98781	6.38788	6.87961	6.20042	5.9123	5.71925	5.5775	101	178	73	40	43	29	3.03728	5.26321	2.30869	1.39133	0.978287	0.700995	9.87593	16.4169	7.73631	4.63987	3.36779	2.49379
100003848	NM_001082954	ucn3l	urocortin 3, like	protein_coding	NP_001076423.1	ZDB-GENE-060130-250	.	-3.63025	13.6411	0.621276	-2.99395	0.00275393	0.0186736	2.58655	4.41112	3.73039	3.91537	3.83979	3.59199	3.53216	3.45917	15	24	20	7	8	4	0.529611	0.803891	0.725059	0.276415	0.201466	0.108833	1.72207	2.50748	2.42964	0.921801	0.693554	0.387172
553634	NM_001020607,XM_005156332,XM_021480111	casp7	caspase 7, apoptosis-related cysteine peptidase	protein_coding	NP_001018443.1;XP_005156389.1;XP_021335786.1	ZDB-GENE-050522-506	.	-3.61927	642.315	0.273801	-6.77755	1.22233e-11	1.46602e-09	8.12174	9.97454	9.56632	9.89173	9.3482	8.72104	8.59212	8.30671	912	1206	681	286	376	238	15.4808	19.5154	12.2132	5.59822	4.78732	3.29371	50.3369	60.8722	40.9258	18.6692	16.4805	11.7174
108180193	XR_001796713	LOC108180193	uncharacterized LOC108180193	lncRNA	.	.	.	-3.61018	31.7739	0.512773	-3.61187	0.000303993	0.00344891	3.74811	5.64706	5.12804	4.96913	5.24574	4.39797	4.70887	4.6378	49	34	57	3	26	20	10.8364	7.4262	13.5734	0.707239	4.44198	3.59731	35.2354	23.1637	45.4838	2.35853	15.2917	12.7974
560055	NM_001100437	crybb1l2	crystallin, beta B1, like 2	protein_coding	NP_001093907.1	ZDB-GENE-070822-18	.	-3.60476	14224	0.348278	-5.31157	1.08685e-07	4.49124e-06	12.593	14.4428	13.8035	14.5185	13.8061	13.2889	12.8969	12.5869	15764	30883	15022	7538	7247	4551	566.936	1085.53	569.914	321.296	197.742	131.395	1843.43	3385.96	1909.76	1071.47	680.735	467.438
492517	NM_001007389,XM_021477514,XM_021477515	zgc:103586	zgc:103586	protein_coding	NP_001007390.1;XP_021333189.1;XP_021333190.1	ZDB-GENE-041114-88	.	-3.60267	106.311	0.32493	-5.69067	1.26542e-08	7.01335e-07	5.5159	7.38254	6.8881	7.19421	6.74701	5.94681	6.22732	6.15512	147	201	116	25	73	61	2.03455	3.12561	1.97306	1.00606	0.708127	1.24178	6.61548	9.74936	6.61164	3.35507	2.43775	4.41765
445292	NM_001003748	sgcg	sarcoglycan, gamma	protein_coding	NP_001003748.2	ZDB-GENE-030724-2	.	-3.60206	193.672	0.378815	-4.88054	1.05794e-06	3.20425e-05	6.40108	8.24237	7.567	8.28677	7.45451	7.08897	6.76995	6.75142	212	451	175	95	90	83	5.24115	10.9395	4.57736	2.77144	1.69311	1.64313	17.042	34.1225	15.3385	9.24233	5.8286	5.84543
110438377	XM_021470582	LOC110438377	transcriptional enhancer factor TEF-3-like	protein_coding	XP_021326257.1	.	.	-3.60032	37.3038	0.585726	-3.15527	0.00160349	0.0123675	3.99512	5.87435	5.27198	5.54841	5.17631	4.58344	5.04826	4.5973	50	73	40	5	43	10	0.724795	1.04774	0.618498	0.075632	0.479518	0.112062	2.35672	3.26808	2.07256	0.25222	1.65076	0.39866
436676	NM_001002403	dnase1l1l	deoxyribonuclease I-like 1-like	protein_coding	NP_001002403.1	ZDB-GENE-040718-100	.	-3.59607	266.135	0.309466	-5.96647	2.42441e-09	1.67551e-07	6.85964	8.70092	8.17986	8.68216	7.98429	7.47832	7.28178	7.21884	341	557	257	118	138	119	13.692	21.8577	10.8868	5.59972	4.17998	3.8211	44.5204	68.1781	36.4813	18.6742	14.3897	13.5936
446130	NM_001033091	si:ch211-237l4.6	si:ch211-237l4.6	protein_coding	NP_001028263.1	ZDB-GENE-040724-42	.	-3.59553	47.2038	0.403901	-4.57093	4.8556e-06	0.000119768	4.38015	6.20132	5.62216	5.56536	5.92663	5.21051	4.94814	5.09521	61	52	92	23	17	26	3.0759	2.52503	4.9019	1.37012	0.648897	1.04809	10.0015	7.87603	16.4261	4.56915	2.23385	3.72859
58148	NM_131624	slc34a2a	solute carrier family 34 (type II sodium/phosphate cotransporter), member 2a	protein_coding	NP_571699.1	ZDB-GENE-000524-1	.	-3.58395	108.781	0.294717	-6.24854	4.14313e-10	3.54401e-08	5.55936	7.41283	6.9087	6.81697	7.22	6.06226	6.21243	6.18878	147	122	206	31	68	62	2.47569	2.0038	3.66783	0.603504	0.862249	0.829689	8.04987	6.25024	12.2907	2.01259	2.96833	2.95162
100334818	XM_002665255	LOC100334818	solute carrier family 2, facilitated glucose transporter member 1-like	protein_coding	XP_002665301.2	.	.	-3.58047	67.2074	0.444374	-4.14099	3.45805e-05	0.000598375	4.86976	6.71668	6.02458	6.65888	5.82936	5.45424	5.55238	5.48253	75	164	52	21	43	35	1.70873	3.66586	1.2474	0.571975	0.741296	0.64383	5.55607	11.4345	4.17999	1.90745	2.55194	2.29043
393758	NM_001305554,NM_200785	pde6h	phosphodiesterase 6H, cGMP-specific, cone, gamma	protein_coding	NP_001292483.1;NP_957079.1	ZDB-GENE-040426-1754	.	-3.57005	278.876	0.231024	-7.94699	1.91096e-15	5.41471e-13	6.92376	8.76932	8.36285	8.2892	8.55199	7.25414	7.54306	7.42705	401	345	471	76	189	152	36.1812	30.4087	44.8439	8.01704	12.8575	10.9593	117.646	94.8503	150.27	26.7356	44.2623	38.9879
503591	NM_001013279	fbxl22	F-box and leucine-rich repeat protein 22	protein_coding	NP_001013297.1	ZDB-GENE-050227-1	.	-3.54606	49.8772	0.569905	-3.20442	0.00135335	0.010929	4.44419	6.28514	5.43741	6.2548	5.2311	4.93975	5.13619	5.1437	46	140	29	11	33	32	1.85192	5.57977	1.24897	0.506012	1.02207	1.04317	6.02164	17.4043	4.18523	1.68747	3.5185	3.71109
101884680	XR_223968	LOC101884680	uncharacterized LOC101884680	lncRNA	.	.	.	-3.54257	30.9505	0.42215	-4.32262	1.54185e-05	0.000306315	3.77551	5.59116	5.16886	4.95455	5.11677	4.60494	4.4984	4.6249	54	34	47	12	13	20	4.60054	2.8365	4.2232	1.17321	0.81808	1.32253	14.959	8.84756	14.1518	3.91246	2.81627	4.70489
101883694	XR_223071	LOC101883694	uncharacterized LOC101883694, transcript variant X1	lncRNA	.	.	.	-3.5422	16.9782	0.621265	-2.93699	0.00331418	0.0215014	2.9556	4.71143	4.1353	4.17733	4.15454	3.95753	3.77368	3.67944	24	25	24	12	8	3	0.725556	0.740867	0.751559	0.398524	0.176894	0.063294	2.3592	2.3109	2.51844	1.32901	0.608963	0.22517
140508	rna-trnK	trnK	tRNA-Lys	tRNA	.	ZDB-GENE-011205-31	.	-3.53694	24.2827	0.481624	-3.78408	0.000154279	0.00200988	3.40998	5.2455	4.76088	4.71087	4.67468	4.23984	4.18562	4.38281	40	34	32	7	9	20	23.5473	19.6531	20.2557	4.4726	3.98668	9.39457	76.5658	61.3017	67.876	14.9154	13.7243	33.4212
101886177	XM_021480278	lrp2b	low density lipoprotein receptor-related protein 2b	protein_coding	XP_021335953.1	ZDB-GENE-111115-1	.	-3.53618	638.351	0.249478	-7.30402	2.79286e-13	4.76005e-11	8.13267	9.96007	9.64778	9.48783	9.71204	8.299	8.78571	8.55557	992	780	1010	155	482	339	3.09576	2.37902	3.32518	0.57252	1.14123	0.848952	10.0661	7.4206	11.1425	1.90926	3.92874	3.02015
405870	NM_212934	ucmab	upper zone of growth plate and cartilage matrix associated b	protein_coding	NP_998099.1	ZDB-GENE-040426-2368	.	-3.53585	261.069	0.780035	-2.33587	0.0194982	0.0778417	6.84738	8.66884	7.63958	8.94655	7.41887	7.3504	7.19835	7.11387	196	784	139	113	142	119	6.57482	25.7058	4.90834	4.47785	3.59777	3.18444	21.3785	80.1811	16.4476	14.9329	12.3855	11.3286
550443	NM_001017748,XM_005159012,XM_017351921	tmem243a	transmembrane protein 243, mitochondrial a	protein_coding	NP_001017748.1;XP_005159069.1;XP_017207410.1	ZDB-GENE-050417-264	.	-3.53544	48.7604	0.41195	-4.42259	9.75231e-06	0.000209833	4.43918	6.24465	5.82246	5.65482	5.82936	5.24633	5.22633	4.91505	79	57	76	23	35	12	1.5405	1.09638	1.39552	0.471601	0.692034	0.161752	5.00905	3.41981	4.67634	1.57272	2.38236	0.575434
798572	XR_002458235	ms4a17a.14	membrane-spanning 4-domains, subfamily A, member 17A.14	misc_RNA	.	ZDB-GENE-070705-363	.	-3.53163	41.7841	0.413821	-4.39884	1.0883e-05	0.00022927	4.20747	6.02444	5.4922	5.76571	5.27444	4.96541	4.90831	4.93957	59	84	38	16	22	23	1.38302	1.93283	0.934573	0.443917	0.39114	0.421589	4.49698	6.02886	3.13172	1.48039	1.34651	1.4998
103910211	XM_009299203	LOC103910211	uncharacterized LOC103910211	protein_coding	XP_009297478.1	.	.	-3.52588	18.3922	0.567147	-3.20549	0.00134834	0.0108924	3.02479	4.84025	4.24996	4.07669	4.46259	3.92062	3.92707	3.86294	26	15	39	7	12	8	0.9553	0.515388	1.51331	0.277826	0.319606	0.215052	3.10623	1.60759	5.07104	0.926506	1.10026	0.765048
103911478	XM_017357421	LOC103911478	uncharacterized LOC103911478	protein_coding	XP_017212910.1	.	.	-3.51874	37.5761	0.416971	-4.35296	1.34312e-05	0.000272568	4.03653	5.87632	5.5546	5.205	5.34435	4.723	4.87531	4.83542	75	39	51	9	26	22	0.673625	0.344059	0.48357	0.096027	0.172509	0.158407	2.19034	1.07318	1.62042	0.320235	0.593869	0.563533
58143	NM_131619	mylz3	myosin, light polypeptide 3, skeletal muscle	protein_coding	NP_571694.1	ZDB-GENE-000322-6	.	-3.51154	5573.92	0.354384	-5.11339	3.16433e-07	1.11728e-05	11.2711	13.0829	12.5869	13.2167	12.1416	11.8699	11.5589	11.4117	7149	12747	4170	2725	2882	2267	326.073	568.297	200.631	147.322	99.7325	82.9926	1060.25	1772.63	672.307	491.296	343.333	295.246
110438272	XR_002456473,XR_002456474	LOC110438272	uncharacterized LOC110438272, transcript variant X1	lncRNA	.	.	.	-3.49995	57.8217	0.385041	-4.69387	2.68078e-06	7.11099e-05	4.69835	6.48673	6.16585	6.07709	5.81268	5.46396	5.16279	5.41828	105	87	59	27	19	37	2.07169	1.73236	1.2573	0.658662	0.287688	0.601731	6.73624	5.40357	4.21318	2.19653	0.990375	2.14066
57924	NM_131496	smx5	smx5	protein_coding	NP_571571.1	ZDB-GENE-000616-10	.	-3.49491	59.6784	0.296698	-6.08448	1.16867e-09	8.88971e-08	4.73474	6.53498	6.12591	6.042	6.10633	5.44347	5.3945	5.40224	94	78	87	23	33	32	3.16731	2.5642	3.11018	0.902384	0.830221	0.856298	10.2987	7.99821	10.4221	3.00931	2.85807	3.04628
553736	NM_001020707,XM_005162445,XM_009297070,XM_017353569,XM_017353570,XM_017353571,XM_017353572,XM_017353573,XM_017353574,XM_017353575,XM_017353576,XM_021469808,XM_021469809	zgc:112994	zgc:112994	protein_coding	NP_001018543.1;XP_005162502.1;XP_009295345.1;XP_017209058.1;XP_017209059.1;XP_017209060.1;XP_017209061.1;XP_017209062.1;XP_017209063.1;XP_017209064.1;XP_017209065.1;XP_021325483.1;XP_021325484.1	ZDB-GENE-050522-519	.	-3.49482	304.785	0.214014	-8.43506	3.3103e-17	1.41581e-14	7.08078	8.88935	8.4806	8.71274	8.39117	7.51406	7.63773	7.50352	430	521	369	104	197	154	5.93131	6.98734	5.46659	1.72636	2.08221	1.73142	19.2861	21.7948	18.3183	5.75714	7.16807	6.15951
436825	NM_001002552,XM_009296202	s100b	S100 calcium binding protein, beta (neural)	protein_coding	NP_001002552.1;XP_009294477.1	ZDB-GENE-040718-290	.	-3.48434	99.2617	0.245056	-7.34887	1.99895e-13	3.54002e-11	5.47494	7.26724	6.88547	6.84456	6.86069	6.12023	5.99783	6.07774	153	136	141	40	50	56	5.47226	4.74203	5.28615	1.69534	1.35255	1.57916	17.7935	14.7913	17.7137	5.65368	4.65621	5.61788
100332501	XM_005163597,XM_021468137,XR_002456109	LOC100332501	sterile alpha motif domain-containing protein 3-like, transcript variant X2	protein_coding	XP_005163654.1;XP_021323812.1	.	.	-3.47545	9.6706	0.742985	-2.41889	0.0155679	0.0664095	2.13874	3.90086	3.39448	3.16185	3.3535	3.12607	3.0861	3.0294	19	7	16	5	6	3	0.151033	0.054497	0.134446	0.048478	0.033977	0.019753	0.491093	0.169986	0.450521	0.161666	0.116967	0.070271
100334881	XM_002660408	stim2a	tromal interaction molecule 2a, transcript variant X1	protein_coding	XP_002660454.3	ZDB-GENE-130530-765	.	-3.47459	337.573	0.362347	-4.9589	7.08936e-07	2.2666e-05	7.23744	9.0341	8.52111	9.12841	8.05783	7.68076	7.6068	7.69426	434	783	237	127	179	194	3.3449	5.89495	1.92344	1.15374	1.04664	1.1964	10.8762	18.3874	6.44538	3.84754	3.6031	4.2562
373099	NM_194393	guca1c	guanylate cyclase activator 1C	protein_coding	NP_919374.1	ZDB-GENE-030829-1	.	-3.4709	562.027	0.245455	-7.31423	2.58865e-13	4.44541e-11	7.97337	9.7694	9.53754	9.06096	9.61265	8.36175	8.358	8.4775	947	522	975	195	304	342	22.9972	12.3873	24.9772	5.61518	5.58672	6.6593	74.7771	38.6383	83.6975	18.7257	19.2325	23.6905
140428	NM_131868	gnat1	guanine nucleotide binding protein (G protein), alpha transducing activity polypeptide 1	protein_coding	NP_571943.1	ZDB-GENE-011128-11	.	-3.44805	753.383	0.250001	-7.1431	9.12499e-13	1.38822e-10	8.40406	10.1898	10.1329	9.48949	9.85096	8.7997	8.76766	8.87664	1512	704	1067	272	407	450	35.3401	16.0693	26.3103	7.51216	7.21739	8.43569	114.911	50.1232	88.1646	25.0519	24.8461	30.01
572733	NM_201024	pgam2	phosphoglycerate mutase 2 (muscle)	protein_coding	NP_957318.1	ZDB-GENE-040116-6	.	-3.44675	86.7324	0.365146	-4.8891	1.01298e-06	3.09049e-05	5.27626	7.07373	6.39096	6.94846	6.49875	5.77378	6.00964	5.80677	92	179	102	25	66	42	3.9602	7.52412	4.60777	1.26897	2.16116	1.42673	12.8769	23.4691	15.4404	4.23183	7.43987	5.07558
103909665	XR_002456571,XR_002456572	LOC103909665	uncharacterized LOC103909665, transcript variant X1	lncRNA	.	.	.	-3.4325	12.5428	0.681488	-2.61085	0.00903182	0.0450004	2.45273	4.2936	3.7835	3.59689	3.74907	3.3367	3.462	3.48924	23	12	20	1	9	10	1.03129	0.510259	0.938829	0.045025	0.297481	0.330935	3.35331	1.59159	3.14598	0.150151	1.02409	1.1773
561978	NM_001159977	pi15a	peptidase inhibitor 15a	protein_coding	NP_001153449.1	ZDB-GENE-040724-135	.	-3.42596	105.631	0.444273	-3.99868	6.36971e-05	0.000971659	5.57698	7.35339	6.5138	7.42568	6.49506	6.10582	5.99065	6.15978	93	272	86	40	51	67	3.44211	9.89972	3.35036	1.75701	1.43029	1.97329	11.1923	30.8791	11.2269	5.85935	4.92384	7.02
794783	NM_001110481,XM_005158066	zgc:162150	zgc:162150	protein_coding	NP_001103951.1;XP_005158123.1	ZDB-GENE-070410-23	.	-3.42555	57.608	0.331855	-5.35275	8.66255e-08	3.69496e-06	4.71508	6.47494	6.04703	6.15369	5.8703	5.45714	5.29701	5.35447	88	96	64	26	28	31	0.965441	1.0321	0.740403	0.331795	0.225629	0.273009	3.1392	3.21932	2.48106	1.10648	0.776737	0.971232
103911479	XM_017357422	LOC103911479	uncharacterized LOC103911479	protein_coding	XP_017212911.1	.	.	-3.41408	38.7617	0.407614	-4.34602	1.38632e-05	0.000279477	4.11772	5.9108	5.60398	5.25094	5.38806	4.78051	4.90845	4.89786	77	40	52	10	26	24	0.695017	0.349595	0.489698	0.097377	0.174803	0.172715	2.2599	1.09045	1.64096	0.324737	0.601764	0.614433
30199	NM_131005	epd	ependymin	protein_coding	NP_571080.1	ZDB-GENE-980526-111	.	-3.41342	220.174	0.209948	-8.43647	3.27055e-17	1.41581e-14	6.64203	8.4114	8.08829	8.133	7.93213	7.16427	7.18952	7.02873	342	337	271	86	141	104	16.8714	16.2884	14.1092	5.02712	5.28993	4.11034	54.8587	50.8067	47.2793	16.7646	18.2108	14.6225
550596	NM_001017897	pbld2	phenazine biosynthesis-like protein domain containing 2	protein_coding	NP_001017897.1	ZDB-GENE-050417-456	.	-3.40607	100.789	0.389129	-4.54375	5.52628e-06	0.000132561	5.51233	7.28479	6.7781	7.23161	6.39358	6.01742	6.13208	6.01618	136	222	75	34	68	52	5.56809	8.9024	3.21473	1.65547	2.11263	1.70072	18.105	27.7683	10.7724	5.52073	7.27281	6.05032
798392	XM_021469902,XM_021469903	si:ch211-220i18.4	si:ch211-220i18.4, transcript variant X2	protein_coding	XP_021325577.1;XP_021325578.1	ZDB-GENE-090312-151	.	-3.40445	61.6547	0.308683	-5.72568	1.03022e-08	5.86761e-07	4.80804	6.57435	6.18238	6.20611	6.01538	5.4724	5.39841	5.51356	98	95	73	23	31	39	0.888559	0.844373	0.704494	0.238782	0.207293	0.283056	2.88921	2.63376	2.36073	0.7963	0.713616	1.00697
562442	XM_005161783,XM_685822	col8a1b	collagen, type VIII, alpha 1b, transcript variant X2	protein_coding	XP_005161840.1;XP_690914.3	ZDB-GENE-060503-140	.	-3.40089	44.9846	0.469481	-3.76141	0.000168956	0.00215526	4.34708	6.12137	5.50362	5.95359	5.31415	4.99829	5.14378	4.91487	55	101	37	15	36	18	0.771201	1.39506	0.54948	0.251872	0.386304	0.201835	2.50762	4.35144	1.84129	0.839953	1.32987	0.718028
567986	XM_005160609,XM_691298	asb2a.1	ankyrin repeat and SOCS box containing 2a, tandem duplicate 1, transcript variant X2	protein_coding	XP_005160666.1;XP_696390.3	ZDB-GENE-030131-5355	.	-3.3996	373.038	0.284894	-6.19656	5.771e-10	4.73974e-08	7.40658	9.17094	8.67534	9.17475	8.49298	7.89077	7.87522	7.73927	473	763	364	150	230	180	7.06214	11.1724	5.75138	2.66077	2.56669	2.16778	22.9631	34.8488	19.2726	8.87326	8.83591	7.71188
103908925	XM_017351488	LOC103908925	uncharacterized LOC103908925	protein_coding	XP_017206977.1	.	.	-3.39937	5.73682	0.881313	-2.003	0.0451777	NA	1.343	3.15977	2.58372	2.55133	2.52525	2.37745	2.4183	2.42257	10	8	7	1	4	4	0.089628	0.066784	0.067736	0.010437	0.022335	0.025991	0.291432	0.208312	0.22698	0.034805	0.07689	0.092464
100004674	XM_001343883	rnf151	ring finger protein 151, transcript variant X1	protein_coding	XP_001343919.2	ZDB-GENE-121214-234	.	-3.39544	326.655	0.308	-5.72597	1.02842e-08	5.86761e-07	7.22073	8.9777	8.45051	8.95391	8.36235	7.87883	7.54155	7.4922	401	654	344	168	162	143	9.88884	15.7819	8.96038	4.9116	3.0217	2.81844	32.1543	49.2267	30.0258	16.3794	10.4023	10.0266
564250	NM_001100014,XM_005159111,XM_009293569,XM_021467671	lctlb	lactase-like b	protein_coding	NP_001093484.1;XP_005159168.1;XP_009291844.1;XP_021323346.1	ZDB-GENE-060503-93	.	-3.39252	344.034	0.256302	-6.8761	6.15153e-12	8.06028e-10	7.29189	9.05356	8.53163	8.98968	8.53124	7.77428	7.8116	7.60401	421	654	400	136	225	158	6.5253	9.87041	6.53486	2.47852	2.61775	1.95844	21.2175	30.7877	21.898	8.26546	9.0117	6.96715
140524	rna-trnN	trnN	tRNA-Asn	tRNA	.	ZDB-GENE-011205-26	.	-3.38903	19.0559	0.504976	-3.48704	0.000488397	0.0050027	3.11427	4.88031	4.29467	4.3369	4.40828	3.98583	4.02494	3.92799	25	26	31	7	14	8	14.5798	15.125	19.4747	4.81229	6.26996	3.5661	47.4072	47.1775	65.2589	16.0482	21.5846	12.6864
100003220	XM_001342797	cacng6b	calcium channel, voltage-dependent, gamma subunit 6b	protein_coding	XP_001342833.1	ZDB-GENE-100922-272	.	-3.38708	146.318	0.358358	-4.9114	9.04274e-07	2.81567e-05	6.06479	7.81824	7.27292	7.81003	7.01785	6.68783	6.48401	6.48095	182	320	124	68	76	72	5.24037	9.01354	3.74667	2.31291	1.6605	1.6626	17.0394	28.1149	12.5549	7.7132	5.71634	5.9147
108179332	XM_017351216	LOC108179332	uncharacterized LOC108179332	protein_coding	XP_017206705.1	.	.	-3.3865	158.831	0.299032	-5.88498	3.98101e-09	2.57098e-07	6.18178	7.93703	7.5822	7.77509	7.24733	6.76698	6.74771	6.51612	244	286	153	68	104	66	2.80077	3.20891	1.85122	0.918269	0.905382	0.60001	9.1069	10.0092	6.20335	3.06228	3.11681	2.13454
100151067	XM_021470699,XM_021470700	asb15a	ankyrin repeat and SOCS box containing 15a, transcript variant X1	protein_coding	XP_021326374.1;XP_021326375.1	ZDB-GENE-110421-5	.	-3.385	298.368	0.261039	-6.73906	1.59419e-11	1.86262e-09	7.08887	8.84738	8.35058	8.79439	8.26431	7.57213	7.58007	7.45918	377	578	324	117	186	148	7.26055	10.877	6.50689	2.63736	2.74432	2.19975	23.6082	33.9273	21.8043	8.79517	9.44742	7.82562
100534660	NM_001308439	pigbos1	PIGB opposite strand 1	protein_coding	NP_001295368.1	.	.	-3.38324	26.2284	0.429665	-4.09251	4.26738e-05	0.000705565	3.57563	5.34107	4.83403	4.89279	4.77595	4.37858	4.36117	4.42314	39	41	33	9	14	17	3.20029	3.27709	2.90065	0.812101	0.824278	1.11464	10.406	10.2218	9.71995	2.70823	2.83761	3.96535
561476	NM_001025514	zgc:112285	zgc:112285	protein_coding	NP_001020685.1	ZDB-GENE-050913-132	.	-3.37842	442.073	0.283765	-6.18944	6.03769e-10	4.90546e-08	7.66075	9.41319	8.87929	9.36853	8.88856	8.25469	8.09995	7.84241	532	849	511	211	267	174	12.4401	19.4041	12.5955	5.84177	4.74075	3.25922	40.4499	60.5249	42.2072	19.4814	16.3202	11.5947
567239	NM_001077573	scn4bb	sodium channel, voltage-gated, type IV, beta b	protein_coding	NP_001071041.1	ZDB-GENE-031116-71	.	-3.37316	110.179	0.390206	-4.49532	6.94664e-06	0.000160516	5.6527	7.40982	6.79578	7.4104	6.57247	6.15339	6.25442	6.11277	128	254	89	39	75	55	3.75496	7.32216	2.74297	1.3536	1.66045	1.29862	12.2095	22.8392	9.19157	4.51403	5.71615	4.61985
561742	XM_009298593,XM_009298594	si:ch211-106h4.12	si:ch211-106h4.12, transcript variant X2	protein_coding	XP_009296868.1;XP_009296869.1	ZDB-GENE-070705-12	.	-3.37126	23.9277	0.528897	-3.31499	0.000916474	0.0080473	3.42183	5.21484	4.56957	4.86009	4.59095	4.13709	4.24881	4.35911	28	47	28	4	14	20	1.49995	2.57354	1.54795	0.197961	0.622573	0.859828	4.87719	8.02734	5.18713	0.660168	2.14323	3.05884
100033461	NR_029937,rna-mir181a-1,rna-mir181a-1-2	mir181a-1	microRNA 181a-1	miRNA	.	ZDB-GENE-041217-12	.	-3.36975	10.7141	0.703854	-2.49006	0.0127721	0.0575699	2.31073	4.04149	3.44141	3.30734	3.60396	3.24803	3.1863	3.21274	15	8	23	5	5	6	7.38981	3.15144	11.6986	1.6435	1.19687	1.37526	24.0285	9.82992	39.2014	5.48083	4.12027	4.89249
140522	rna-trnM	trnM	tRNA-Met	tRNA	.	ZDB-GENE-011205-23	.	-3.36519	71.691	0.321942	-5.43791	5.39104e-08	2.42392e-06	5.02207	6.79297	6.22667	6.52846	6.31445	5.53111	5.6791	5.73303	88	125	95	19	45	48	55.8002	77.7616	63.5169	13.8363	21.3957	24.2597	181.438	242.553	212.842	46.1418	73.6556	86.304
566891	NM_001102390	crybb1l3	crystallin, beta B1, like 3	protein_coding	NP_001095860.1	ZDB-GENE-070820-11	.	-3.36065	86.8385	0.345342	-5.0638	4.10981e-07	1.4094e-05	5.30199	7.06852	6.66261	6.84951	6.38182	5.72217	5.92502	6.00439	132	157	85	21	55	61	4.49122	5.20985	3.02896	0.84584	1.40521	1.64748	14.6035	16.2505	10.1499	2.82074	4.8375	5.86091
100006620	XM_017356099	synpo2b	synaptopodin 2b	protein_coding	XP_017211588.1	ZDB-GENE-101230-1	.	-3.35773	125.198	0.42777	-4.0851	4.40577e-05	0.000723172	5.84214	7.59267	7.09084	7.55924	6.69753	6.30793	6.57297	6.06809	168	274	94	44	109	41	2.36551	3.78936	1.39163	0.729806	1.16627	0.456592	7.69163	11.8197	4.66329	2.43379	4.01494	1.62433
556987	XM_009291771	LOC556987	gap junction delta-2 protein-like	protein_coding	XP_009290046.1	.	.	-3.35489	87.9036	0.523241	-3.3374	0.000845662	0.00758586	5.35387	7.07587	6.4358	6.93228	6.4203	6.27294	5.49984	5.62538	101	179	94	68	21	29	2.70391	4.67608	2.65092	2.13773	0.414704	0.620335	8.79197	14.5856	8.88312	7.12901	1.42763	2.20684
100333394	XM_021466395	zpld1b	zona pellucida-like domain containing 1b	protein_coding	XP_021322070.1	ZDB-GENE-121214-104	.	-3.35206	23.1946	0.663827	-2.62877	0.00856936	0.0431955	3.45063	5.14796	4.39361	4.813	4.54566	4.3753	3.97744	4.16161	21	48	29	17	3	12	0.437115	0.992622	0.649924	0.418223	0.036889	0.195999	1.42131	3.09617	2.17787	1.39471	0.126992	0.697265
100037358	NM_001089511	zgc:163073	zgc:163073	protein_coding	NP_001082980.1	ZDB-GENE-070410-135	.	-3.35114	33.3495	0.427791	-4.07828	4.5371e-05	0.000742019	3.95305	5.67839	5.2516	5.28928	5.00599	4.76372	4.69778	4.58505	55	55	33	16	21	13	1.62339	1.58563	1.00539	0.532627	0.468882	0.304866	5.27856	4.94587	3.36902	1.77623	1.61414	1.08456
100004124	XM_001343478	gpr1	G protein-coupled receptor 1	protein_coding	XP_001343514.2	ZDB-GENE-091204-457	.	-3.35042	129.05	0.270654	-6.44492	1.15665e-10	1.12527e-08	5.88895	7.63547	7.25428	7.44246	7.00875	6.40987	6.41728	6.43674	193	227	134	47	76	75	2.80381	3.22174	2.05228	0.806396	0.834996	0.868377	9.1168	10.0492	6.87711	2.6892	2.87451	3.08926
494573	NM_001011661	guca1d	guanylate cyclase activator 1d	protein_coding	NP_001011661.1	ZDB-GENE-040724-231	.	-3.33976	108.771	0.316751	-5.49246	3.96365e-08	1.87574e-06	5.64306	7.38861	7.05012	6.64106	7.19652	6.13204	6.23154	6.20042	175	95	199	36	70	63	13.8024	7.27284	16.483	3.30892	4.1351	3.95519	44.8795	22.6853	55.2339	11.0347	14.2352	14.0706
431759	NM_001002212	prss35	protease, serine, 35	protein_coding	NP_001002212.1	ZDB-GENE-040704-55	.	-3.33962	374.098	0.264705	-6.57214	4.95958e-11	5.22902e-09	7.43061	9.16911	8.79164	9.10243	8.49854	7.89709	7.7462	7.92837	535	704	363	149	187	233	10.5073	13.5203	7.51255	3.47008	2.7774	3.67004	34.1651	42.1722	25.1742	11.5722	9.56131	13.0562
110437964	XM_021466801,XM_021466802,XM_021466803,XR_002455738,XR_002455739	LOC110437964	dual specificity phosphatase DUPD1-like, transcript variant X5	protein_coding	XP_021322476.1;XP_021322477.1;XP_021322478.1	.	.	-3.33625	65.115	0.508088	-3.42112	0.000623641	0.00600794	4.90066	6.64903	5.87217	6.66194	5.66833	5.35282	5.56174	5.46199	63	172	42	18	48	37	0.995368	2.67289	0.688777	0.326859	0.578196	0.462369	3.23651	8.33725	2.30806	1.09002	1.99046	1.64488
572481	XM_696202	knca7	potassium voltage-gated channel, shaker-related subfamily, member 7	protein_coding	XP_701294.4	ZDB-GENE-120215-257	.	-3.33428	117.394	0.315143	-5.51298	3.52804e-08	1.69435e-06	5.76691	7.49455	6.99782	7.37741	6.85229	6.41275	6.24994	6.19834	153	228	120	55	65	56	3.73243	5.43493	3.06506	1.58936	1.19196	1.0914	12.1363	16.9526	10.2709	5.30027	4.10337	3.88266
101884346	XM_005156947	c13h10orf71	chromosome 13 C10orf71 homolog	protein_coding	XP_005157004.1	.	.	-3.33286	2036.91	0.264934	-6.55545	5.54743e-11	5.74197e-09	9.87639	11.6137	11.1518	11.6571	10.9479	10.1459	10.3183	10.2792	2601	4122	1978	674	1313	1193	9.857	15.2672	7.90525	3.02406	3.77524	3.62731	32.0507	47.6214	26.4902	10.0848	12.9964	12.9042
559467	NM_001077148,XM_009297582	asb10	ankyrin repeat and SOCS box containing 10	protein_coding	NP_001070616.1;XP_009295857.1	ZDB-GENE-060929-1106	.	-3.32825	64.8875	0.306811	-5.65416	1.56606e-08	8.45226e-07	4.8982	6.64321	6.34181	6.08717	6.20074	5.48544	5.54856	5.57031	115	75	90	21	40	40	3.08806	1.94413	2.51456	0.654357	0.857033	0.858205	10.0411	6.06412	8.42618	2.18218	2.95037	3.05307
100033790	NR_045237,rna-mir454a	mir454a	microRNA 454a	miRNA	.	ZDB-GENE-081204-1	.	-3.32743	6.21471	0.863974	-2.00748	0.044699	NA	1.47761	3.26971	2.70759	2.65418	2.65147	2.48054	2.56008	2.5036	11	8	8	1	6	3	3.29221	2.27583	2.554	0.024997	1.1812	0.411717	10.7049	7.09874	8.55833	0.083362	4.06633	1.46468
554700	NM_001243082,NM_212799	pde6g	phosphodiesterase 6G, cGMP-specific, rod, gamma	protein_coding	NP_001230011.1;NP_997964.1	ZDB-GENE-030904-1	.	-3.3266	598.633	0.29681	-5.84229	5.14874e-09	3.24199e-07	8.1114	9.84661	9.81135	8.9905	9.57171	8.41825	8.57799	8.52134	1225	462	904	200	390	345	31.4992	11.5961	24.5029	6.05927	7.58882	7.10556	102.422	36.1705	82.1083	20.2067	26.1248	25.2781
101883120	XM_005161644	si:dkey-19a16.7	si:dkey-19a16.7	protein_coding	XP_005161701.1	ZDB-GENE-060503-903	.	-3.32642	44.2804	0.456985	-3.79437	0.000148017	0.00193945	4.33736	6.09478	5.84476	5.61501	5.31421	4.87094	5.03114	5.15323	93	62	37	9	27	35	1.11962	0.724985	0.470909	0.119175	0.239965	0.33518	3.64053	2.26136	1.578	0.39743	0.826089	1.1924
58056	NM_131541	hoxb10a	homeo box B10a	protein_coding	NP_571616.1	ZDB-GENE-000328-2	.	-3.32596	236.075	0.324139	-5.34885	8.85156e-08	3.76449e-06	6.77379	8.50273	8.15122	8.45108	7.66911	7.35504	7.17656	7.10364	356	465	189	110	132	112	7.33781	9.373	4.0913	2.67748	2.05572	1.84525	23.8594	29.2361	13.7098	8.92898	7.07691	6.5645
407658	NM_214784	acta1b	actin, alpha 1b, skeletal muscle	protein_coding	NP_999949.2	ZDB-GENE-030131-55	.	-3.32047	5751.22	0.667905	-2.59227	0.00953463	0.0467108	11.3785	13.1098	12.5007	13.3678	11.9081	11.9034	11.642	11.4908	6509	14770	3174	2830	3196	2512	190.382	422.214	97.9072	98.0849	70.9289	58.9743	619.039	1316.96	328.083	327.098	244.175	209.801
445054	NM_001003448	zgc:92113	zgc:92113	protein_coding	NP_001003448.1	ZDB-GENE-040801-184	.	-3.31854	102.144	0.327791	-5.27944	1.29582e-07	5.24648e-06	5.55531	7.29705	6.89788	7.12999	6.57562	5.99848	6.16644	6.15099	153	191	94	30	68	63	4.03951	4.92323	2.60581	0.916323	1.35561	1.33071	13.1347	15.3565	8.73197	3.05579	4.66673	4.73401
445073	NM_001003467	socs1a	suppressor of cytokine signaling 1a	protein_coding	NP_001003467.1	ZDB-GENE-040801-205	.	-3.31143	94.3857	0.382546	-4.51568	6.31126e-06	0.00014918	5.43421	7.18521	6.80367	6.86532	6.64106	5.67143	6.1291	6.14791	146	148	112	14	71	70	5.68446	5.62707	4.59418	0.619113	2.08182	2.17595	18.4834	17.5519	15.3949	2.06464	7.16676	7.74095
101886468	XR_001800320	LOC101886468	uncharacterized LOC101886468	lncRNA	.	.	.	-3.31077	11.4058	0.639653	-2.70016	0.00693062	0.037017	2.38008	4.13799	3.55456	3.64915	3.50919	3.29001	3.34033	3.32859	16	20	13	3	8	7	0.535519	0.631277	0.445317	0.106653	0.202286	0.168371	1.74128	1.96907	1.49224	0.355672	0.696377	0.59898
58031	NM_131518	cd81a	CD81 molecule a	protein_coding	NP_571593.2	ZDB-GENE-000831-5	.	-3.3091	6096.39	0.238487	-7.23911	4.51628e-13	7.15909e-11	11.4664	13.1928	12.9038	13.149	12.4994	11.8545	11.7601	11.8838	9250	11148	5690	2390	3296	3683	106.341	125.26	69.002	32.5646	28.7505	33.9904	345.775	390.708	231.223	108.598	98.9747	120.921
572044	XM_005169619,XM_695702	nocta	nocturnin a, transcript variant X1	protein_coding	XP_005169676.1;XP_700794.1	ZDB-GENE-050208-306	.	-3.30704	327.677	0.224374	-7.69047	1.46593e-14	3.49787e-12	7.24578	8.97608	8.5954	8.82982	8.45371	7.60315	7.78743	7.66495	464	563	375	109	225	180	10.5509	12.4709	8.88181	2.86477	3.78106	3.23254	34.3072	38.899	29.7626	9.55354	13.0164	11.4998
103909283	XR_659109	LOC103909283	uncharacterized LOC103909283	lncRNA	.	.	.	-3.30423	10.4362	0.745148	-2.31406	0.0206645	0.0810139	2.2344	4.01496	3.42227	3.51772	3.35334	3.11695	3.16927	3.29127	15	19	11	1	5	11	0.669295	0.833034	0.483171	0.008195	0.153121	0.367694	2.17626	2.59839	1.61909	0.027327	0.527124	1.30807
799067	XR_658654	LOC799067	cardiac phospholamban	misc_RNA	.	.	.	-3.29666	15.4952	0.592423	-2.90503	0.00367217	0.0230765	2.88477	4.561	4.08745	4.08113	3.8742	3.7919	3.64191	3.6886	27	25	14	9	6	8	0.602943	0.556405	0.324071	0.238771	0.105085	0.130845	1.96051	1.73553	1.08595	0.796264	0.361759	0.465482
100002665	NM_001302776	lenep	lens epithelial protein	protein_coding	NP_001289705.1	ZDB-GENE-060130-3	.	-3.29478	83.1262	0.340538	-5.05137	4.38649e-07	1.49075e-05	5.26097	6.99896	6.54888	6.7835	6.37544	5.70684	5.99961	5.81014	118	150	88	22	67	44	7.17781	8.9036	5.62043	1.57342	3.06745	2.11489	23.3392	27.772	18.8338	5.24711	10.5598	7.52371
100033632	NR_030063,rna-mir124-5,rna-mir124-5-2	mir124-5	microRNA 124-5	miRNA	.	ZDB-GENE-081208-7	.	-3.29036	17.3595	0.55559	-3.09265	0.00198378	0.0145115	2.98323	4.74478	4.25576	4.15071	4.21319	3.77816	3.85576	3.95343	29	21	25	3	10	15	9.0348	6.34953	7.99122	0.973156	2.51496	4.01978	29.3773	19.8054	26.7782	3.24532	8.65785	14.3004
450007	NM_001006028	fhl2b	four and a half LIM domains 2b	protein_coding	NP_001006028.2	ZDB-GENE-041010-121	.	-3.2783	100.249	0.426382	-4.01741	5.88421e-05	0.00091421	5.53749	7.26726	6.50423	7.14698	6.79476	5.75693	6.10144	6.28554	93	201	132	17	64	84	2.2925	4.83962	3.4158	0.480726	1.19112	1.65208	7.45422	15.0957	11.4462	1.60314	4.10049	5.87727
567384	NM_001328711	ifit9	interferon-induced protein with tetratricopeptide repeats 9	protein_coding	NP_001315640.1	ZDB-GENE-121214-233	.	-3.27648	10.9587	0.811938	-2.10872	0.0349688	0.116948	2.42589	4.04823	3.3929	3.40924	3.59926	3.38622	3.15516	3.13752	12	12	22	10	3	2	0.343697	0.350925	0.68757	0.361884	0.047078	0.039453	1.11756	1.0946	2.30402	1.20683	0.162069	0.140354
555617	NM_001145556	si:dkey-22i16.3	si:dkey-22i16.3	protein_coding	NP_001139028.1	ZDB-GENE-071005-4	.	-3.27464	66.8392	0.471354	-3.63068	0.000282671	0.00323779	4.98839	6.6715	6.1122	6.49782	5.98666	5.83524	5.26733	5.43622	84	133	66	46	19	30	3.0677	4.78362	2.53383	2.00058	0.508	0.877685	9.97486	14.921	8.49075	6.67161	1.74881	3.12237
110437891	XR_002455649,XR_002455650	LOC110437891	uncharacterized LOC110437891, transcript variant X1	lncRNA	.	.	.	-3.27435	14.5914	0.575891	-2.97141	0.00296431	0.0198332	2.80093	4.47339	3.96312	3.98727	3.85435	3.70813	3.6034	3.611	23	23	16	8	7	7	0.309122	0.300664	0.223309	0.126084	0.066532	0.074938	1.00513	0.937826	0.748301	0.420471	0.22904	0.266594
107990272	NM_001328152,XM_017356430	si:dkey-58f6.2	si:dkey-58f6.2	protein_coding	NP_001315081.1;XP_017211919.1	ZDB-GENE-131127-585	.	-3.26144	11.0817	0.684342	-2.49219	0.0126959	0.0573863	2.34649	4.09403	3.62316	3.40958	3.53049	3.22182	3.28253	3.32829	22	10	16	2	7	9	0.488205	0.216406	0.368589	0.05324	0.120571	0.162175	1.58743	0.67501	1.23513	0.177546	0.41507	0.576938
566845	XM_021466613,XM_021466614,XM_021466615,XM_690132	mylk4a	myosin light chain kinase family, member 4a, transcript variant X3	protein_coding	XP_021322288.1;XP_021322289.1;XP_021322290.1;XP_695224.6	ZDB-GENE-120824-2	.	-3.25765	1096.57	0.319997	-5.32453	1.01217e-07	4.21762e-06	9.0084	10.7127	10.1567	10.8528	9.90918	9.31837	9.36454	9.42581	1269	2467	913	395	655	677	14.6632	27.3367	11.5196	5.24341	5.6284	6.25204	47.6784	85.2682	38.6015	17.486	19.376	22.2417
402956	NM_205658	emc4	ER membrane protein complex subunit 4	protein_coding	NP_991221.1	ZDB-GENE-040426-1891	.	-3.25505	58.7248	0.300371	-5.66858	1.43988e-08	7.84619e-07	4.79349	6.48732	6.01748	6.06101	6.10766	5.47125	5.36527	5.43371	81	81	88	25	31	35	6.73233	6.55966	7.76301	2.4495	1.96479	2.30628	21.8907	20.4608	26.0135	8.16868	6.76386	8.2046
678619	NM_001040366,XM_009304510	prkag3b	protein kinase, AMP-activated, gamma 3b non-catalytic subunit	protein_coding	NP_001035456.2;XP_009302785.1	ZDB-GENE-060421-6938	.	-3.25149	117.481	0.423629	-4.01555	5.93078e-05	0.000919555	5.79193	7.4883	6.94076	7.47398	6.64142	6.39729	6.38927	5.98093	146	260	92	56	87	37	4.70117	8.19224	3.15373	2.07477	2.09357	0.927919	15.2862	25.5531	10.568	6.91903	7.20719	3.30108
566969	NM_001045124	meox2b	mesenchyme homeobox 2b	protein_coding	NP_001038589.1	ZDB-GENE-060503-853	.	-3.24315	59.5792	0.55198	-3.0751	0.00210433	0.015148	4.81343	6.50843	5.8331	6.40329	5.72842	5.40096	5.01626	5.61879	65	135	52	24	11	57	3.2673	6.62755	2.75765	1.43524	0.4075	2.31135	10.6239	20.6726	9.24077	4.78629	1.40283	8.22264
110438128	XR_002456115,XR_002456116	LOC110438128	uncharacterized LOC110438128, transcript variant X2	lncRNA	.	.	.	-3.2402	8.0907	0.819557	-2.06951	0.038498	NA	1.91522	3.63339	3.16123	2.92243	3.03526	2.82626	2.81248	2.91893	18	6	11	2	3	8	0.691337	0.297438	0.624539	0.073004	0.105841	0.229869	2.24793	0.927763	2.0928	0.243458	0.36436	0.817759
553748	NM_001020719,XM_021479619	zgc:113276	zgc:113276	protein_coding	NP_001018555.1;XP_021335294.1	ZDB-GENE-050522-7	.	-3.23509	106.933	0.341334	-4.96232	6.96577e-07	2.23619e-05	5.65275	7.35364	6.91622	7.21419	6.66748	6.11863	6.34468	6.05064	150	203	102	36	87	48	3.46217	4.56938	2.38916	0.930009	1.45317	0.845281	11.2575	14.2528	8.00597	3.10143	5.00258	3.00709
735300	NM_001045337	zgc:123181	zgc:123181	protein_coding	NP_001038802.1	ZDB-GENE-051113-68	.	-3.22847	25.3612	0.489214	-3.45626	0.00054772	0.00545745	3.60187	5.26982	4.81672	4.58228	4.88012	4.42322	4.36503	4.2394	41	23	44	13	17	9	1.99287	1.0982	2.24167	0.706743	0.614496	0.354128	6.47995	3.42548	7.51176	2.35688	2.11542	1.25981
321932	NM_001045281	hfe2	hemochromatosis type 2	protein_coding	NP_001038746.1	ZDB-GENE-030131-651	.	-3.22113	164.337	0.478928	-3.52364	0.000425664	0.00449835	6.28957	7.96837	7.25109	8.0916	6.99092	7.01609	6.53683	6.42161	167	413	112	104	77	59	4.2836	10.3606	3.01799	3.14462	1.48792	1.20555	13.9284	32.3167	10.1132	10.4868	5.12222	4.28875
100033648	NR_030078,rna-mir130c-1,rna-mir130c-1-2	mir130c-1	microRNA 130c-1	miRNA	.	ZDB-GENE-090929-135	.	-3.21651	7.46331	0.817756	-2.06113	0.039291	NA	1.80697	3.51444	2.98917	2.96514	2.8285	2.7371	2.7252	2.809	14	12	6	2	3	7	3.77906	2.93002	1.17052	0.732786	0.544153	1.12368	12.2879	9.13928	3.92235	2.44373	1.87327	3.9975
415149	NM_001002059	lum	lumican	protein_coding	NP_001002059.1	ZDB-GENE-040625-24	.	-3.21355	235.271	0.37094	-4.54027	5.61813e-06	0.000134337	6.80523	8.48666	7.98077	8.49035	7.58835	7.36655	7.27746	7.14097	297	528	170	109	147	108	6.52933	11.3478	3.94367	2.82266	2.44225	1.90093	21.2306	35.3958	13.2151	9.41312	8.40756	6.76257
560599	XM_683997	si:ch211-119e14.1	si:ch211-119e14.1	protein_coding	XP_689089.2	ZDB-GENE-141216-162	.	-3.21228	26.0215	0.476823	-3.53087	0.000414196	0.00441004	3.63061	5.30951	4.85806	4.62838	4.92121	4.40888	4.44034	4.28742	42	24	45	11	20	10	0.610526	0.344591	0.682459	0.184628	0.213075	0.11675	1.98517	1.07484	2.28689	0.615705	0.733519	0.415339
556575	NM_001135971	lratb.2	lecithin retinol acyltransferase b, tandem duplicate 2	protein_coding	NP_001129443.1	ZDB-GENE-081022-106	.	-3.21163	53.6037	0.372276	-4.52166	6.13574e-06	0.000145486	4.69262	6.34603	5.79776	6.07094	5.83856	5.47228	5.20885	5.19933	66	93	67	31	26	24	3.53073	4.84997	3.74931	1.92002	1.01709	1.01522	11.4804	15.128	12.5638	6.40296	3.50135	3.61165
101882601	XM_009304336,XM_009304338,XM_021478518	mmp23ba	matrix metallopeptidase 23ba, transcript variant X3	protein_coding	XP_009302611.1;XP_009302613.1;XP_021334193.1	ZDB-GENE-030131-9548	.	-3.21062	105.36	0.336876	-4.99546	5.86955e-07	1.91165e-05	5.64516	7.328	6.69858	7.27147	6.71572	6.1808	6.1402	6.16583	114	220	111	42	62	62	2.51817	4.81586	2.69105	1.17763	1.03333	1.10675	8.18801	15.0216	9.01761	3.92723	3.55729	3.93725
795255	XM_021477832	slc38a8b	solute carrier family 38, member 8b	protein_coding	XP_021333507.1	ZDB-GENE-121005-6	.	-3.20161	51.0267	0.405532	-4.13974	3.47696e-05	0.00060073	4.58791	6.28548	5.62582	6.11033	5.68724	5.12163	5.26844	5.27671	54	105	57	14	35	34	1.01494	1.94947	1.13687	0.296491	0.496645	0.515266	3.30015	6.08077	3.80959	0.988752	1.70972	1.83306
108190717	XM_021477975	LOC108190717	uncharacterized LOC108190717	protein_coding	XP_021333650.1	.	.	-3.19874	112.503	0.297352	-5.64148	1.68594e-08	9.03471e-07	5.73125	7.42529	7.04598	7.20325	6.84395	6.09155	6.35934	6.31198	167	190	122	30	82	72	4.92014	5.4905	3.78304	1.0456	1.81859	1.69127	15.9982	17.1259	12.6768	3.48691	6.26058	6.01671
403039	NM_001126463	igfbp5b	insulin-like growth factor binding protein 5b	protein_coding	NP_001119935.1	ZDB-GENE-040319-2	.	-3.19658	1851.01	0.244781	-6.84909	7.43194e-12	9.572e-10	9.78488	11.4614	11.1205	11.4556	10.7814	10.1542	10.1594	10.1317	2630	3491	1726	731	1146	1056	19.136	24.8249	13.2472	6.30177	6.32789	6.1692	62.222	77.4334	44.3907	21.0154	21.784	21.947
566480	XM_701292	si:dkey-12l12.1	si:dkey-12l12.1	protein_coding	XP_706384.2	ZDB-GENE-091204-232	.	-3.19657	58.185	0.397365	-4.2191	2.45276e-05	0.000450926	4.79843	6.4683	5.9636	6.31922	5.69779	5.45308	5.3669	5.34992	78	120	48	26	34	31	2.0364	3.06833	1.32305	0.783871	0.677429	0.64211	6.62149	9.57068	4.43348	2.61408	2.33208	2.28431
566281	XM_689550	trim35-13	tripartite motif containing 35-13, transcript variant X1	protein_coding	XP_694642.4	ZDB-GENE-110920-5	.	-3.19518	176.127	0.320827	-5.22368	1.754e-07	6.81984e-06	6.3941	8.0669	7.67095	8.00574	7.31412	6.9289	6.9035	6.69945	250	344	152	78	118	80	3.78903	5.10829	2.43154	1.38906	1.35016	0.970172	12.3203	15.9337	8.14798	4.63229	4.64796	3.45139
114417	NM_194361,XM_017357587,XM_017357591,XM_017357594	mpz	myelin protein zero	protein_coding	NP_919342.1;XP_017213076.1;XP_017213080.1;XP_017213083.1	ZDB-GENE-010724-4	.	-3.1884	314.901	0.256258	-6.52792	6.66891e-11	6.80949e-09	7.23091	8.90564	8.65922	8.72264	8.2824	7.62132	7.80195	7.51769	511	513	315	117	238	150	6.42391	4.6838	4.24146	1.25268	1.97851	1.304	20.8878	14.6097	14.2129	4.1775	6.81111	4.63897
393828	NM_200854,XM_005170915	myoz2b	myozenin 2b	protein_coding	NP_957148.2;XP_005170972.1	ZDB-GENE-040426-1853	.	-3.18745	34.0926	0.459379	-3.64057	0.000272033	0.00315419	4.03596	5.69436	5.1785	5.42084	4.99295	4.7793	4.58654	4.77267	47	66	31	16	13	24	1.24837	1.71335	0.890182	0.470042	0.258653	0.514521	4.05915	5.34424	2.98296	1.56752	0.890423	1.83041
368264	NM_183346	npffl	neuropeptide FF-amide peptide precursor like	protein_coding	NP_899189.2	ZDB-GENE-030806-1	.	-3.17394	22.7489	0.471503	-3.53397	0.000409372	0.00437719	3.43018	5.11764	4.6643	4.63926	4.54165	4.18454	4.29832	4.17858	37	33	27	7	19	11	2.37853	2.12126	1.87562	0.481039	0.914908	0.537421	7.73395	6.61659	6.28511	1.60419	3.1496	1.91188
334817	NM_201311,XM_005164439,XM_005164440	pmp22a	peripheral myelin protein 22a	protein_coding	NP_958468.1;XP_005164496.1;XP_005164497.1	ZDB-GENE-030131-6757	.	-3.17053	373.438	0.287965	-5.781	7.42596e-09	4.45611e-07	7.48428	9.14929	8.79272	9.13476	8.39153	7.87772	7.82546	7.94923	535	726	319	145	211	240	22.7899	30.1918	14.3227	7.33188	6.83821	8.3971	74.103	94.1738	47.9947	24.4507	23.5408	29.8727
108180184	XR_001796702	LOC108180184	uncharacterized LOC108180184	lncRNA	.	.	.	-3.16206	26.7999	0.465004	-3.57173	0.000354633	0.00390993	3.70002	5.34353	4.83599	5.01919	4.6679	4.48221	4.374	4.40343	38	50	25	13	14	15	2.33836	3.01352	1.62733	0.907702	0.655853	0.707663	7.60334	9.39972	5.4531	3.02704	2.2578	2.51751
562845	NM_001110031	rhol	rhodopsin, like	protein_coding	NP_001103501.1	ZDB-GENE-070424-6	.	-3.16081	77.8809	0.369229	-4.49665	6.9031e-06	0.000159673	5.20842	6.89225	6.62619	6.28202	6.50667	5.53198	5.88263	5.88955	139	81	113	15	59	57	2.62389	1.49514	2.25088	0.322103	0.849916	0.86221	8.53176	4.6636	7.5426	1.07416	2.92587	3.06732
110439535	XR_002458492	LOC110439535	uncharacterized LOC110439535	lncRNA	.	.	.	-3.15605	692.018	0.294357	-5.63302	1.77086e-08	9.42294e-07	8.3792	10.0377	9.65871	10.0854	9.23673	8.72908	8.72609	8.79115	955	1404	563	266	414	431	73.36	105.365	45.5708	24.1993	24.1271	26.5816	238.535	328.655	152.706	80.7009	83.0586	94.5641
798092	XM_009291199	si:dkey-76i15.1	si:dkey-76i15.1	protein_coding	XP_009289474.1	ZDB-GENE-160113-76	.	-3.15313	502.803	0.648502	-2.55479	0.0106253	0.0503773	7.92022	9.57626	9.0496	9.76764	8.39331	8.46088	8.25555	7.99211	616	1232	267	261	311	204	8.08716	15.8018	3.69542	4.04678	3.09281	2.13989	26.296	49.2887	12.3832	13.4954	10.6471	7.61266
100000501	XM_001340648	gpr142	G protein-coupled receptor 142	protein_coding	XP_001340684.2	ZDB-GENE-130603-30	.	-3.15081	23.5604	0.54287	-3.04995	0.00228882	0.0161328	3.54716	5.14695	4.71048	4.71561	4.49441	4.42346	4.12796	4.17509	39	37	23	17	8	10	0.938125	0.85851	0.58656	0.472828	0.142696	0.190837	3.05038	2.67785	1.96554	1.57681	0.491237	0.678902
110438282	XR_002456500	LOC110438282	uncharacterized LOC110438282	lncRNA	.	.	.	-3.14665	7.82769	0.797616	-2.07345	0.0381302	NA	1.95718	3.55733	3.06304	3.0201	2.88307	2.8736	2.79913	2.78299	15	12	6	5	4	3	0.430822	0.339216	0.185949	0.14079	0.076523	0.070989	1.40085	1.05808	0.623108	0.469511	0.263434	0.252544
572364	NM_001309456	otol1b	otolin 1b	protein_coding	NP_001296385.1	ZDB-GENE-080416-3	.	-3.14636	36.1327	0.432359	-3.8248	0.000130881	0.00175863	4.11293	5.78038	5.29741	5.49177	5.09927	4.76095	4.89973	4.72995	52	67	34	12	30	17	0.928382	1.18515	0.642827	0.241186	0.405869	0.24143	3.0187	3.6967	2.15409	0.804317	1.39722	0.858886
110438313	XR_002456566	LOC110438313	uncharacterized LOC110438313	lncRNA	.	.	.	-3.14297	57.3269	0.398571	-4.14512	3.3963e-05	0.000590394	4.80853	6.43681	6.04541	5.94475	6.03911	5.54846	5.12774	5.46099	88	71	83	32	16	40	5.51255	4.3454	5.44315	2.34585	0.756276	2.00645	17.9244	13.5541	18.2398	7.82305	2.60351	7.13795
799099	NM_001044353,XM_005158809,XM_005158810	lpin1	lipin 1	protein_coding	NP_001037818.1;XP_005158866.1;XP_005158867.1	ZDB-GENE-080722-2	.	-3.14014	4274.77	0.310935	-5.30924	1.10083e-07	4.53703e-06	11.012	12.6628	12.0619	12.8312	11.9285	11.3807	11.3568	11.2993	4597	9581	3770	1775	2680	2380	47.2849	93.3247	40.7686	21.1173	24.9583	20.8216	153.75	291.097	136.614	70.4228	85.92	74.0727
386628	XM_021466866	ntd5	ntl-dependent gene 5	protein_coding	XP_021322541.1	ZDB-GENE-031030-7	.	-3.14	134.391	0.343709	-4.80279	1.56469e-06	4.49535e-05	6.02893	7.66878	7.15858	7.57103	7.08231	6.68885	6.5122	6.24352	166	256	143	73	86	49	3.77495	5.70026	3.42215	1.95646	1.47432	0.895076	12.2745	17.7802	11.4675	6.52449	5.07539	3.18424
140520	gene-ATP8	ATP8	ATP synthase F0 subunit 8	protein_coding	NP_059335.1	ZDB-GENE-011205-19	.	-3.13129	540.829	0.215285	-7.64919	2.02251e-14	4.58462e-12	8.03114	9.6796	9.52012	9.35298	9.2065	8.34908	8.31931	8.58293	935	730	630	193	290	396	249.204	190.161	177.089	60.7975	58.6113	84.6135	810.306	593.147	593.419	202.75	201.772	301.013
572250	XM_695946	cnn1b	calponin 1, basic, smooth muscle, b	protein_coding	XP_701038.5	ZDB-GENE-091118-54	.	-3.12917	376.293	0.227143	-7.24557	4.30631e-13	6.92308e-11	7.51083	9.15533	8.78081	9.04241	8.63983	7.96566	7.98394	7.7921	519	648	420	160	257	186	3.77225	4.60056	3.21887	1.37055	1.41403	1.08519	12.2657	14.35	10.7863	4.57058	4.86784	3.86056
100535904	XM_021479041	xirp2b	xin actin binding repeat containing 2b	protein_coding	XP_021334716.1	ZDB-GENE-030521-26	.	-3.12822	3646.31	0.25052	-6.56772	5.10924e-11	5.36187e-09	10.7865	12.4321	11.9573	12.4833	11.8417	11.0745	11.208	11.1174	4434	7188	3715	1346	2479	2113	19.1426	30.33	16.9201	6.88766	8.12081	7.32367	62.2435	94.605	56.6986	22.9693	27.9562	26.054
30646	NM_131373,XM_005163983	gfap	glial fibrillary acidic protein	protein_coding	NP_571448.2;XP_005164040.1	ZDB-GENE-990914-3	.	-3.12052	4999.13	0.327563	-5.01212	5.38348e-07	1.77116e-05	11.2448	12.8864	12.4026	13.0391	12.0366	11.7335	11.4473	11.5127	6103	11020	3873	2436	2651	2753	105.114	184.151	70.2934	49.4322	34.2178	37.4515	341.784	574.4	235.55	164.849	117.796	133.234
103909155	XM_021478006	LOC103909155	uncharacterized LOC103909155	protein_coding	XP_021333681.1	.	.	-3.1201	37.5872	0.488189	-3.36261	0.00077209	0.00703164	4.18152	5.83363	5.44264	4.93737	5.56876	4.77746	4.89032	4.82312	64	22	74	12	28	22	0.727641	0.241572	0.881522	0.153635	0.239461	0.193363	2.36598	0.753507	2.95394	0.512348	0.824355	0.687891
559694	XM_683058	klhl30	kelch-like family member 30	protein_coding	XP_688150.4	ZDB-GENE-100913-2	.	-3.11897	204.377	0.314774	-5.21349	1.85324e-07	7.14444e-06	6.63628	8.27276	7.81767	8.2649	7.55067	7.18017	6.99265	7.01123	265	413	181	97	114	112	1.60006	2.43448	1.14993	0.68811	0.518013	0.54096	5.2027	7.5936	3.85338	2.29474	1.78328	1.92447
353151	NM_180970,XM_005159179	mc1r	melanocortin 1 receptor	protein_coding	NP_851301.1;XP_005159236.1	ZDB-GENE-030502-1	.	-3.11841	26.9324	0.432739	-3.79169	0.000149624	0.00195486	3.69918	5.35319	4.83904	4.7852	4.97856	4.41151	4.42574	4.48681	37	31	46	9	16	19	0.995307	0.849625	1.27107	0.360328	0.340251	0.676761	3.23631	2.65014	4.25929	1.20164	1.17133	2.40758
792578	NM_001098255,XM_017352827	zgc:165604	zgc:165604	protein_coding	NP_001091725.1;XP_017208316.1	ZDB-GENE-070615-34	.	-3.11628	55.6712	0.377307	-4.34612	1.38564e-05	0.000279477	4.75941	6.39673	6.19128	5.69179	5.95251	5.37738	5.41123	5.27295	112	49	76	23	40	27	3.33388	1.42688	2.38794	0.813418	0.943754	0.638603	10.8404	4.45072	8.00188	2.71262	3.24891	2.27183
110437708	XM_005172828	LOC110437708	protein ABHD15-like	protein_coding	XP_005172885.1	.	.	-3.11516	155.81	0.414723	-3.95277	7.72503e-05	0.00113708	6.24141	7.88242	7.34641	7.96838	6.87449	6.64123	6.75949	6.59187	191	367	96	59	113	82	1.57009	2.95264	0.832773	0.568517	0.704305	0.541903	5.10525	9.20984	2.79059	1.89591	2.4246	1.92782
140429	NM_131869	gnat2	guanine nucleotide binding protein (G protein), alpha transducing activity polypeptide 2	protein_coding	NP_571944.1	ZDB-GENE-011128-10	.	-3.11459	5998.47	0.274755	-5.96547	2.43938e-09	1.68072e-07	11.5096	13.1487	13.1135	12.3366	12.9466	11.7622	11.8173	11.958	11566	4707	9255	2149	3586	4079	242.785	96.5693	204.933	53.4543	57.1054	68.7253	789.431	301.218	686.723	178.262	196.587	244.49
110440049	XM_021479014,XM_021479015	LOC110440049	uncharacterized LOC110440049, transcript variant X1	protein_coding	XP_021334689.1;XP_021334690.1	.	.	-3.11296	79.611	0.374957	-4.36926	1.2467e-05	0.000256211	5.26221	6.917	6.64986	6.16358	6.63719	5.63865	5.94901	5.8273	141	66	132	20	65	49	0.566542	0.261463	0.542583	0.093668	0.196264	0.151109	1.84215	0.815551	1.81817	0.312367	0.675646	0.537572
101886800	XR_002455758,XR_659919	LOC101886800	uncharacterized LOC101886800, transcript variant X1	lncRNA	.	.	.	-3.11166	16.2621	0.607908	-2.69397	0.00706067	0.0375443	2.99522	4.61769	4.23301	4.03249	3.98988	3.82484	3.84297	3.66444	33	19	17	8	14	4	1.88333	1.01894	0.744196	0.387971	0.436235	0.108718	6.12378	3.17827	2.49377	1.29382	1.50175	0.386763
100147988	XM_001922308,XM_009299778	chmp6a	charged multivesicular body protein 6a, transcript variant X1	protein_coding	XP_001922343.2;XP_009298053.1	ZDB-GENE-100812-5	.	-3.1108	46.1028	0.405449	-4.0382	5.38629e-05	0.000855017	4.47818	6.12759	5.7911	5.44249	5.77174	5.0403	5.03508	5.25719	80	42	74	14	23	39	2.98823	1.83467	2.73633	0.851117	0.874831	1.15793	9.71644	5.72268	9.16933	2.83834	3.01164	4.11936
566040	XM_689308	notum2	notum pectinacetylesterase 2	protein_coding	XP_694400.2	ZDB-GENE-120215-77	.	-3.09886	54.188	0.5392	-3.02622	0.0024763	0.017165	4.73928	6.35167	5.70464	6.30624	5.38261	5.48064	5.09481	5.15569	61	133	32	35	22	25	1.31352	2.78974	0.707517	0.879884	0.352317	0.42208	4.27099	8.70173	2.37086	2.93427	1.21286	1.50155
445315	NM_001327883	chrne	cholinergic receptor, nicotinic, epsilon	protein_coding	NP_001314812.1	ZDB-GENE-040808-32	.	-3.08339	143.767	0.426744	-3.80677	0.000140793	0.00186201	6.13874	7.76203	7.25563	7.84012	6.70216	6.60677	6.48704	6.58487	183	338	81	62	80	90	3.09632	5.60179	1.44202	1.2307	1.0316	1.22161	10.0679	17.473	4.83214	4.10418	3.55131	4.34588
393762	NM_200789	si:ch73-141c7.1	si:ch73-141c7.1	protein_coding	NP_957083.2	ZDB-GENE-040426-1760	.	-3.0822	247.107	0.348048	-4.66591	3.07252e-06	8.02396e-05	6.92723	8.54114	8.17089	8.44158	7.90609	7.64924	7.18932	7.03828	350	444	243	157	126	93	13.0606	16.1951	9.53458	6.93069	3.56323	2.78199	42.4675	50.5155	31.95	23.1127	12.2666	9.89692
555251	NM_001144784	inaa	internexin neuronal intermediate filament protein, alpha a	protein_coding	NP_001138256.1	ZDB-GENE-060531-65	.	-3.0767	339.687	0.313095	-5.17856	2.23603e-07	8.35031e-06	7.37936	9.00247	8.89025	8.12789	8.83356	7.68843	7.85972	7.75092	632	244	565	121	243	199	15.0663	5.68884	14.2123	3.41766	4.38662	3.80715	48.9891	17.7446	47.6249	11.3974	15.1011	13.544
407613	NM_214775,XM_005158173,XM_021466671,XM_021466672,XM_021466673	rbfox1l	RNA binding protein, fox-1 homolog (C. elegans) 1-like	protein_coding	NP_999940.1;XP_005158230.1;XP_021322346.1;XP_021322347.1;XP_021322348.1	ZDB-GENE-040923-2	.	-3.07072	2427.6	0.261917	-6.17973	6.42103e-10	5.19828e-08	10.2203	11.8385	11.4096	11.8872	11.2044	10.666	10.5725	10.438	3081	4751	2339	1117	1546	1241	79.2086	121.493	69.0432	39.9506	28.3753	25.6399	257.553	378.96	231.361	133.229	97.6832	91.2141
100334210	XM_002662541	gdf5	growth differentiation factor 5	protein_coding	XP_002662587.1	ZDB-GENE-990415-39	.	-3.06881	165.964	0.274602	-5.891	3.83859e-09	2.48609e-07	6.35649	7.96572	7.52772	7.85639	7.40958	6.93401	6.73266	6.74151	217	300	178	82	93	90	3.29486	4.45829	2.84752	1.46219	1.06802	1.08887	10.7135	13.9062	9.54191	4.87618	3.6767	3.87367
558851	NM_001077602	cyp4v8	cytochrome P450, family 4, subfamily V, polypeptide 8	protein_coding	NP_001071070.1	ZDB-GENE-061103-601	.	-3.06856	43.3489	0.517987	-3.12278	0.00179149	0.0134607	4.40514	6.03365	5.52997	5.24015	5.83179	4.95229	5.23163	4.80801	60	33	90	14	46	13	1.06765	0.57252	1.68516	0.285166	0.61777	0.173387	3.47154	1.7858	5.6469	0.950982	2.1267	0.616823
108179067	XR_001797553	LOC108179067	uncharacterized LOC108179067	lncRNA	.	.	.	-3.06722	122.03	0.45858	-3.52595	0.000421963	0.00447143	5.91326	7.52196	7.10701	7.52939	6.42849	6.54332	6.13726	6.29249	176	271	64	69	53	68	5.63484	8.47977	2.15235	2.5951	1.27159	1.74008	18.3221	26.45	7.21244	8.65425	4.37748	6.19033
406356	NM_213083,XM_021469451	tmem41ab	transmembrane protein 41ab	protein_coding	NP_998248.1;XP_021325126.1	ZDB-GENE-040426-2050	.	-3.06368	72.7009	0.488447	-3.30694	0.000943203	0.00823278	5.16754	6.77428	6.15686	6.78498	5.79094	5.79872	5.6509	5.48773	83	177	43	39	46	30	1.94858	4.21135	1.05391	1.07525	0.811864	0.569198	6.33595	13.136	3.53162	3.5858	2.79487	2.02492
555401	NM_001077598	aoc1	amine oxidase, copper containing 1	protein_coding	NP_001071066.1	ZDB-GENE-061103-112	.	-3.05663	49.3742	0.468447	-3.44103	0.000579497	0.00568906	4.59004	6.22233	5.84492	5.55691	5.89508	5.05193	5.45472	5.0288	80	47	82	12	55	18	1.33789	0.764696	1.45716	0.233386	0.699158	0.231212	4.35025	2.38523	4.88287	0.778305	2.40688	0.822539
100005205	XM_001344284,XM_005163246	dusp28	dual specificity phosphatase 28, transcript variant X1	protein_coding	XP_001344320.3;XP_005163303.1	ZDB-GENE-131127-257	.	-3.04607	45.4625	0.405867	-3.9593	7.51696e-05	0.00111111	4.48136	6.09988	5.76767	5.60895	5.59985	5.03328	4.97054	5.29587	78	57	57	14	19	43	1.70071	1.2102	1.28376	0.337067	0.309684	0.742301	5.52998	3.77485	4.30182	1.12406	1.0661	2.64074
30343	NM_131120,XM_005171563	hoxb8a	homeobox B8a	protein_coding	NP_571195.1;XP_005171620.1	ZDB-GENE-990415-108	.	-3.04165	273.786	0.309144	-5.19128	2.08848e-07	7.90346e-06	7.07988	8.6875	8.24574	8.71324	7.95348	7.3939	7.47548	7.56181	353	556	236	97	173	187	7.84721	12.5323	5.72937	2.54245	2.86278	3.33813	25.5158	39.0907	19.1989	8.47867	9.85523	11.8754
558650	NM_001122699,XM_005159107	pllp	plasmolipin	protein_coding	NP_001116171.1;XP_005159164.1	ZDB-GENE-050419-195	.	-3.03258	16.4015	0.669671	-2.39005	0.0168461	0.0702608	3.02914	4.62291	4.36915	3.79594	3.94172	3.76743	3.74073	3.75043	45	9	16	7	10	10	1.66638	0.34215	0.605636	0.270795	0.279381	0.27719	5.41836	1.06723	2.02946	0.903059	0.961781	0.986103
553468	NM_001044773	atraid	all-trans retinoic acid-induced differentiation factor	protein_coding	NP_001038238.1	ZDB-GENE-040724-177	.	-3.03105	116.591	0.27016	-5.92174	3.18551e-09	2.13637e-07	5.84222	7.4579	7.2176	7.04786	7.00445	6.18812	6.4534	6.36686	198	150	144	34	90	74	5.68245	4.19736	4.35383	1.13149	1.96288	1.69004	18.4769	13.0924	14.5895	3.77332	6.75729	6.01232
415164	XM_009297927	zgc:86725	zgc:86725	protein_coding	XP_009296202.1	ZDB-GENE-040625-46	.	-3.03048	240.57	0.278926	-5.73467	9.77046e-09	5.62124e-07	6.90236	8.49792	8.08621	8.45666	7.86393	7.41003	7.21959	7.30159	319	454	232	113	133	144	9.99393	13.8817	7.64813	4.18935	3.14731	3.59762	32.496	43.2996	25.6286	13.9708	10.8347	12.7985
100007793	NM_001114484	zgc:175280	zgc:175280	protein_coding	NP_001107956.1	ZDB-GENE-080219-39	.	-3.03011	151.193	0.318351	-5.02392	5.06271e-07	1.6807e-05	6.23492	7.82699	7.21732	7.79282	7.29896	6.8169	6.63404	6.56495	160	300	169	77	90	76	2.51322	4.61087	2.80082	1.4236	1.06562	0.955684	8.17191	14.3822	9.38543	4.74748	3.66843	3.39985
100001684	XM_021479071,XM_021479072	ttn.1	titin, tandem duplicate 1, transcript variant X1	protein_coding	XP_021334746.1;XP_021334747.1	ZDB-GENE-030616-413	.	-3.02439	381759	0.27938	-5.71496	1.09728e-08	6.14152e-07	17.5335	19.1302	18.608	19.2592	18.4658	17.8418	17.8537	17.8755	435243	800974	354113	153313	241873	237293	225.081	404.956	193.141	94.0106	94.7903	98.4971	731.867	1263.13	647.206	313.511	326.319	350.404
335651	NM_199965	rbp4l	retinol binding protein 4, like	protein_coding	NP_956259.1	ZDB-GENE-030131-7591	.	-3.00903	604.692	0.260716	-6.09588	1.08837e-09	8.33482e-08	8.23508	9.82668	9.64341	9.13855	9.69468	8.46303	8.73274	8.58845	1003	534	1007	204	460	363	52.6183	27.3724	55.7309	12.629	18.3063	15.2776	171.092	85.3797	186.752	42.1158	63.0202	54.35
110437892	XM_021466327	LOC110437892	uncharacterized LOC110437892	protein_coding	XP_021322002.1	.	.	-3.00892	184.988	0.361472	-4.3966	1.0996e-05	0.000230794	6.522	8.11933	7.96241	7.27726	7.92197	6.67233	7.04167	7.06831	338	136	307	46	138	137	9.42488	3.71004	9.03766	1.50168	2.92232	3.05003	30.6457	11.5723	30.2848	5.00788	10.0602	10.8505
795026	XM_001333410,XM_001333666,XM_005155640,XM_005155641,XM_021479307,XM_021479308	si:dkey-200l5.4	si:dkey-200l5.4, transcript variant X1	protein_coding	XP_001333446.2;XP_001333702.2;XP_005155697.1;XP_005155698.1;XP_021334982.1;XP_021334983.1	ZDB-GENE-091204-393	.	-3.00542	114.365	0.321947	-4.93114	8.17492e-07	2.57732e-05	5.82436	7.42682	7.03144	7.27227	6.81553	6.12257	6.45047	6.33571	161	203	115	31	93	73	6.57617	8.10138	4.93427	1.44658	2.88425	2.39808	21.3829	25.2697	16.5345	4.82412	9.92915	8.53118
100000492	NM_001082940	mafaa	v-maf avian musculoaponeurotic fibrosarcoma oncogene homolog Aa	protein_coding	NP_001076409.1	ZDB-GENE-010605-3	.	-3.00459	679.642	0.253963	-6.24961	4.1148e-10	3.53311e-08	8.4051	9.99477	9.70687	9.92504	9.37047	8.60189	8.77298	8.90541	1003	1185	655	221	438	497	10.6138	12.2632	7.31086	2.76269	3.51443	4.22608	34.5116	38.2513	24.4984	9.21314	12.0985	15.0343
556984	NM_001114413	tnmd	tenomodulin	protein_coding	NP_001107885.1	ZDB-GENE-080220-31	.	-3.00425	198.581	0.285147	-5.56557	2.613e-08	1.29894e-06	6.63257	8.21889	7.84358	8.15403	7.55529	7.08678	7.11177	6.96387	276	369	184	85	139	105	5.92967	7.7427	4.16796	2.15361	2.26648	1.8075	19.2807	24.1509	13.9667	7.18195	7.80244	6.4302
559107	XM_021479024	LOC559107	lactase-phlorizin hydrolase	protein_coding	XP_021334699.1	.	.	-3.0035	84.0865	0.284835	-5.57039	2.54172e-08	1.27469e-06	5.38832	6.98059	6.642	6.44463	6.69726	5.89334	6.00556	5.85341	129	92	132	32	64	45	0.921915	0.639445	0.991926	0.27104	0.344959	0.254052	2.99767	1.99455	3.3239	0.903877	1.18753	0.903793
567420	XM_690716	slc7a10a	solute carrier family 7 (neutral amino acid transporter light chain, asc system), member 10a	protein_coding	XP_695808.3	ZDB-GENE-080116-1	.	-3.00322	763.997	0.253375	-6.26151	3.81263e-10	3.31129e-08	8.57697	10.1625	9.83625	10.1494	9.4974	8.99886	8.86207	8.93444	1079	1409	702	342	445	468	15.6802	20.0145	10.7553	5.87981	4.90729	5.45245	50.9853	62.429	36.0405	19.6082	16.8935	19.3971
108190430	XM_021477258,XM_021477259,XM_021477260,XM_021477261	LOC108190430	uncharacterized LOC108190430, transcript variant X3	protein_coding	XP_021332933.1;XP_021332934.1;XP_021332935.1;XP_021332936.1	.	.	-3.00155	16.3285	0.535297	-2.9623	0.00305352	0.0202745	3.0313	4.61362	4.01164	4.12247	4.18235	3.82065	3.776	3.82179	18	23	27	7	9	11	0.242843	0.30316	0.389014	0.107848	0.085666	0.114557	0.789623	0.945612	1.30357	0.359657	0.294907	0.407538
100003066	XM_001342673	ndufa4l2a	NADH dehydrogenase (ubiquinone) 1 alpha subcomplex, 4-like 2a	protein_coding	XP_001342709.2	ZDB-GENE-070912-358	.	-2.99821	30.9524	0.485179	-3.26498	0.00109471	0.00925786	3.98822	5.52466	5.17218	4.97236	5.03256	4.80715	4.45087	4.56563	54	35	40	22	10	16	1.87941	1.1871	1.49069	0.907711	0.245574	0.430689	6.11103	3.7028	4.99525	3.02707	0.845397	1.53218
558078	XM_681249	b4galnt2.1	beta-1,4-N-acetyl-galactosaminyl transferase 2, tandem duplicate 1	protein_coding	XP_686341.3	ZDB-GENE-030131-9081	.	-2.99488	26.0087	0.443427	-3.56879	0.000358633	0.0039502	3.72638	5.2773	4.76552	4.82422	4.84404	4.50964	4.39312	4.32076	34	36	38	15	16	11	0.318583	0.333398	0.376917	0.170213	0.115457	0.081844	1.0359	1.03993	1.26303	0.567635	0.397466	0.291162
393950	NM_200975	gar1	GAR1 homolog, ribonucleoprotein	protein_coding	NP_957269.2	ZDB-GENE-040426-893	.	-2.99452	63.5272	0.319665	-4.94994	7.42353e-07	2.35681e-05	5.002	6.57001	6.30691	6.17116	6.01504	5.63769	5.46205	5.56349	111	86	69	31	33	40	3.77457	2.85972	2.47832	1.24446	0.833995	1.09439	12.2733	8.92001	8.30476	4.15008	2.87106	3.8933
794872	NM_001128787,XM_009303443	pcolceb	procollagen C-endopeptidase enhancer b	protein_coding	NP_001122259.1;XP_009301718.1	ZDB-GENE-080722-44	.	-2.99263	91.8602	0.388574	-4.06978	4.70567e-05	0.000763005	5.52015	7.10674	6.41114	7.10566	6.45308	5.96178	6.09469	5.95253	88	204	89	34	70	51	1.47397	3.3516	1.57469	0.671519	1.19021	0.677628	4.79272	10.4543	5.27672	2.23941	4.09733	2.41066
568900	NR_015620	sycn.2	syncollin, tandem duplicate 2	lncRNA	.	ZDB-GENE-141212-321	.	-2.98762	15.3907	0.629116	-2.50987	0.0120777	0.0553869	2.99045	4.51312	4.06617	3.8732	4.05293	3.83352	3.59688	3.7026	26	14	24	11	4	9	1.76467	0.904352	1.71077	0.841739	0.204479	0.462486	5.73796	2.82084	5.73273	2.80707	0.703927	1.6453
393802	NM_200829,XM_005174131,XM_005174132,XM_021469766	camk1gb	calcium/calmodulin-dependent protein kinase IGb	protein_coding	NP_957123.1;XP_005174188.2;XP_005174189.1;XP_021325441.1	ZDB-GENE-040426-1694	.	-2.98593	706.457	0.263341	-5.99293	2.06099e-09	1.44639e-07	8.46996	10.0476	9.88908	9.29153	9.93937	8.85712	8.83534	8.78053	1195	574	1198	304	461	409	10.3621	6.94851	15.9336	5.70024	3.77385	2.85083	33.693	21.6737	53.3927	19.0094	12.9916	10.1418
101886608	XM_005159018	LOC101886608	kelch repeat and BTB domain-containing protein 13-like	protein_coding	XP_005159075.1	.	.	-2.98417	41.7659	0.553307	-2.85073	0.00436193	0.0261892	4.38438	5.96917	5.25322	5.91553	5.04618	4.90517	5.06736	4.83884	41	107	25	15	37	19	0.723431	1.87404	0.46016	0.311954	0.499315	0.269506	2.35229	5.84547	1.54198	1.04032	1.71891	0.958768
767804	NM_001076771	vwde	von Willebrand factor D and EGF domains	protein_coding	NP_001070239.2	ZDB-GENE-060929-1226	.	-2.98234	52.5832	0.463348	-3.40229	0.000668248	0.00631423	4.72864	6.29743	5.72872	6.22439	5.43269	5.34902	5.21482	5.23421	63	120	35	26	30	30	3.16744	5.8643	1.82232	1.52091	1.1403	1.17966	10.2992	18.2919	6.10653	5.072	3.92552	4.19665
334459	XM_002664481	si:ch211-113d11.5	si:ch211-113d11.5	protein_coding	XP_002664527.1	ZDB-GENE-030131-6391	.	-2.98068	116.096	0.360964	-4.36508	1.27074e-05	0.000259974	5.88373	7.43586	7.06271	7.05508	7.08791	6.66285	6.10408	6.1369	166	154	163	82	48	49	3.1276	2.83285	3.23995	1.81821	0.676723	0.737262	10.1696	8.83618	10.8569	6.06346	2.32965	2.62281
100073336	NM_001098772	zgc:165502	zgc:165502	protein_coding	NP_001092242.1	ZDB-GENE-070615-23	.	-2.97955	16.053	0.542071	-2.9057	0.0036643	0.0230729	3.0056	4.58946	4.0622	4.18517	3.98995	3.77585	3.775	3.80268	22	28	17	6	10	11	1.07027	1.29209	0.852283	0.3362	0.357478	0.426707	3.48007	4.03026	2.85597	1.12117	1.23063	1.51801
100329862	XM_002664328,XM_009307788,XM_021481128	myot	myotilin, transcript variant X3	protein_coding	XP_002664374.4;XP_009306063.1;XP_021336803.1	ZDB-GENE-110411-129	.	-2.97846	427.429	0.27691	-5.68621	1.29892e-08	7.18145e-07	7.74732	9.3219	8.90625	9.3484	8.65018	8.13304	8.15679	8.06067	552	836	390	180	291	243	4.53228	6.81569	3.36644	1.74314	1.83305	1.63318	14.737	21.2594	11.2808	5.81309	6.31035	5.81005
562062	NM_001114550,XM_005164747,XM_005164748,XM_009300289	socs2	suppressor of cytokine signaling 2	protein_coding	NP_001108022.1;XP_005164804.1;XP_005164805.1;XP_009298564.1	ZDB-GENE-041210-171	.	-2.97799	900.605	0.181614	-8.66858	4.37544e-18	2.15614e-15	8.8208	10.3977	10.109	10.2182	9.98233	9.06432	9.17942	9.28917	1306	1374	1081	317	578	636	23.7095	24.7568	20.5039	7.00147	7.88976	10.1655	77.0931	77.221	68.7077	23.3488	27.1608	36.1639
100538326	XM_003201578	myom2b	myomesin 2b	protein_coding	XP_003201626.4	ZDB-GENE-140109-1	.	-2.97602	2562.43	0.278352	-5.65251	1.58124e-08	8.5139e-07	10.3321	11.9053	11.4342	12.0083	11.2343	10.7329	10.6595	10.5803	3068	5234	2339	1163	1651	1425	31.5116	52.5516	25.3483	14.1606	12.869	11.751	102.462	163.918	84.9412	47.2234	44.3021	41.8044
569866	XM_005162727,XM_009297410	si:ch211-161h7.5	si:ch211-161h7.5, transcript variant X2	protein_coding	XP_005162784.1;XP_009295685.2	ZDB-GENE-091204-265	.	-2.97556	31.4805	0.521503	-3.01659	0.00255636	0.0175972	4.00613	5.5513	5.10981	5.00321	5.14885	4.76886	4.3939	4.71961	47	36	48	19	6	25	1.29589	0.948229	1.38695	0.608354	0.121024	0.560196	4.21369	2.95771	4.6476	2.02877	0.416628	1.9929
564181	NM_001200046,XM_009294766,XR_002456183	opn5	opsin 5	protein_coding	NP_001186975.1;XP_009293041.1	ZDB-GENE-041001-179	.	-2.97491	229.299	0.270717	-5.80993	6.25002e-09	3.89218e-07	6.84928	8.42331	8.18121	8.1614	7.92607	7.2202	7.0485	7.47448	366	335	258	88	105	192	3.80186	3.38967	2.90252	1.05778	0.915825	1.74969	12.362	10.573	9.72622	3.52753	3.15276	6.22451
393874	NM_200900	tmem38a	transmembrane protein 38A	protein_coding	NP_957194.1	ZDB-GENE-040426-1888	.	-2.96691	402.111	0.323714	-4.84675	1.25502e-06	3.74325e-05	7.66549	9.2317	8.90305	9.26091	8.39068	8.17727	7.95777	7.91938	577	795	301	205	237	214	18.1794	24.4954	9.99001	7.637	5.65982	5.41304	59.1116	76.4058	33.4761	25.4682	19.4842	19.2569
58037	NM_131522	actn3a	actinin alpha 3a	protein_coding	NP_571597.1	ZDB-GENE-000329-9	.	-2.9597	3220.45	0.310085	-5.04846	4.45384e-07	1.50617e-05	10.6679	12.233	11.8385	12.3328	11.4548	11.1566	10.987	10.7748	4197	6561	2614	1654	2089	1517	57.8377	88.3755	38.0008	27.0105	21.8443	16.7822	188.063	275.66	127.339	90.0756	75.1997	59.7026
436860	NM_001002587	lim2.3	lens intrinsic membrane protein 2.3	protein_coding	NP_001002587.1	ZDB-GENE-040718-327	.	-2.95895	167.826	0.407025	-3.84518	0.000120463	0.00164003	6.41329	7.96822	7.53075	7.91882	7.26424	7.11648	6.78118	6.4166	221	325	150	110	104	50	12.8063	18.4412	9.15013	7.53833	4.56315	2.29815	41.6407	57.5215	30.6617	25.1391	15.7088	8.17569
556612	NM_001123237	serpine3	serpin peptidase inhibitor, clade E (nexin, plasminogen activator inhibitor type 1), member 3	protein_coding	NP_001116709.1	ZDB-GENE-050309-223	.	-2.95628	34.5197	0.562579	-2.77967	0.00544138	0.0310502	4.12959	5.6875	4.89267	5.61159	4.84978	4.7636	4.70549	4.62799	28	90	24	17	23	17	0.639373	2.06378	0.578247	0.458935	0.40385	0.318347	2.07897	6.43733	1.93768	1.53048	1.39027	1.13252
503741	NM_001013319	zgc:113337	zgc:113337	protein_coding	NP_001013337.1	ZDB-GENE-050306-20	.	-2.95605	103.399	0.343116	-4.55726	5.1826e-06	0.000125781	5.71373	7.26975	6.73659	7.22162	6.62195	6.29115	6.11896	6.12658	121	209	98	52	60	58	3.02624	5.12992	2.58356	1.52535	1.12643	1.1656	9.84004	16.0012	8.65741	5.08681	3.87777	4.14663
541395	NM_001013522,XM_005169763	lim2.5	lens intrinsic membrane protein 2.5	protein_coding	NP_001013540.1;XP_005169820.1	ZDB-GENE-050320-94	.	-2.95121	111.869	0.319621	-4.88487	1.03499e-06	3.14493e-05	5.83297	7.38141	6.88706	7.27411	6.83148	6.45267	6.14514	6.26418	136	207	120	61	55	66	5.79728	8.94448	5.46584	3.04538	1.7589	2.23374	18.8503	27.8995	18.3158	10.1559	6.05509	7.94655
103912051	XR_663315	LOC103912051	uncharacterized LOC103912051	lncRNA	.	.	.	-2.94904	934.762	0.279138	-5.5895	2.27728e-08	1.16791e-06	8.88632	10.4474	10.4039	9.8889	10.0927	9.09954	9.02647	9.49449	1767	948	1206	327	462	809	9.95144	5.21851	7.16327	2.18139	1.97281	3.65394	32.3578	16.2775	24.0038	7.27459	6.79146	12.9989
171481	NM_152960	fabp10a	fatty acid binding protein 10a, liver basic	protein_coding	NP_694492.1	ZDB-GENE-020318-1	.	-2.94464	48.6617	0.369677	-4.21473	2.50077e-05	0.000458032	4.61126	6.18749	5.66549	5.63049	5.96304	5.12202	5.26045	5.24452	60	53	90	15	36	33	5.91202	5.13775	9.40838	1.75133	2.70195	2.57545	19.2233	16.0256	31.5271	5.84042	9.30157	9.16218
140633	NM_182857,XM_009298837,XM_021478636,XM_021478637	per2	period circadian clock 2	protein_coding	NP_878277.2;XP_009297112.1;XP_021334311.1;XP_021334312.1	ZDB-GENE-011220-2	.	-2.94142	1824.59	0.252617	-6.16155	7.20341e-10	5.7692e-08	9.85371	11.4115	10.8667	11.4008	11.0296	9.96255	10.2548	10.3124	1994	3296	2264	565	1290	1323	16.1664	26.3445	19.5284	5.43696	7.97727	8.66105	52.5663	82.1735	65.439	18.1314	27.4621	30.8117
101883842	XM_005161898	tspan2b	tetraspanin 2b	protein_coding	XP_005161955.1	ZDB-GENE-100922-60	.	-2.94125	138.268	0.338231	-4.60167	4.19123e-06	0.00010568	6.13838	7.68716	7.34838	7.61153	6.90965	6.70789	6.48445	6.50432	204	261	109	72	78	77	3.58893	4.48575	2.01834	1.48286	1.04177	1.08358	11.6697	13.9919	6.76338	4.94511	3.58632	3.85485
567205	XM_002662837	gas2b	growth arrest-specific 2b	protein_coding	XP_002662883.1	ZDB-GENE-030616-552	.	-2.93361	69.7315	0.50522	-3.07327	0.0021173	0.0152124	5.16656	6.69414	6.08959	6.56742	6.06934	5.98754	5.4665	5.32196	77	139	71	56	31	19	1.58616	2.80106	1.54519	1.37447	0.483674	0.303049	5.15753	8.73702	5.17786	4.58364	1.66507	1.0781
101886442	XM_005172959	LOC101886442	uncharacterized LOC101886442	protein_coding	XP_005173016.2	.	.	-2.92166	429.604	0.301823	-5.12483	2.97813e-07	1.0648e-05	7.77561	9.32211	8.79463	9.41682	8.65016	8.16024	8.08609	8.14666	486	898	390	187	264	274	3.05843	5.52412	2.58605	1.38997	1.25702	1.38099	9.94469	17.2308	8.66574	4.63535	4.32735	4.91286
101885554	XM_005158609	akap12a	A kinase (PRKA) anchor protein 12a	protein_coding	XP_005158666.1	ZDB-GENE-110310-3	.	-2.92114	1501.61	0.212213	-7.28764	3.15431e-13	5.25749e-11	9.58064	11.1277	10.7759	11.0875	10.6102	9.88251	9.99866	9.87722	2011	2620	1594	599	1083	885	8.24061	10.4941	6.88959	2.90593	3.36771	2.91046	26.7949	32.7332	23.0867	9.69081	11.5935	10.354
406707	NM_213398,XM_005159424	vamp1	vesicle-associated membrane protein 1	protein_coding	NP_998563.1;XP_005159481.1	ZDB-GENE-040426-2725	.	-2.91949	1499.94	0.218976	-7.05884	1.67899e-12	2.40882e-10	9.57913	11.126	10.9962	10.8394	10.666	9.76401	9.84337	10.1145	2543	2015	1696	513	889	1195	52.1108	40.6061	36.927	13.6734	13.9313	20.0587	169.442	126.658	123.741	45.5986	47.9589	71.3589
567608	NM_001302620	nrgna	neurogranin (protein kinase C substrate, RC3) a	protein_coding	NP_001289549.1	ZDB-GENE-090710-4	.	-2.91919	104.222	0.358481	-4.31145	1.62191e-05	0.000319145	5.72517	7.2812	7.19679	6.54997	6.87373	6.0262	6.26948	6.2742	215	86	137	30	78	75	11.0732	4.30277	7.45704	1.82241	3.02811	3.08619	36.0054	13.4212	24.9882	6.07747	10.4244	10.9791
140514	rna-trnY	trnY	tRNA-Tyr	tRNA	.	ZDB-GENE-011205-28	.	-2.91568	47.3156	0.337886	-4.5691	4.89824e-06	0.000120424	4.58019	6.14385	5.70749	5.8134	5.65865	5.10675	5.22176	5.22944	66	73	58	15	34	33	40.8272	44.0145	37.3454	10.9733	15.7718	16.0293	132.753	137.289	125.143	36.5943	54.2951	57.0244
100330861	XM_002665430	LOC100330861	fibulin-7-like	protein_coding	XP_002665476.3	.	.	-2.91518	356.931	0.309921	-4.98058	6.33951e-07	2.04999e-05	7.5141	9.05274	8.49641	9.07029	8.53536	8.08799	7.64299	7.85291	390	694	388	200	165	216	5.96122	10.3736	6.26174	3.6216	1.91411	2.65216	19.3833	32.3571	20.9828	12.0775	6.5894	9.43507
795763	XM_021470260	gjd4	gap junction protein delta 4	protein_coding	XP_021325935.1	.	.	-2.90855	28.4469	0.480788	-3.2037	0.00135673	0.0109462	3.86622	5.40295	4.73568	5.18659	4.80339	4.53965	4.4943	4.49253	27	60	30	13	18	17	0.244023	0.535399	0.281416	0.134975	0.11967	0.124495	0.793459	1.67001	0.943015	0.450121	0.411967	0.44289
30295	NM_131084	rho	rhodopsin	protein_coding	NP_571159.1	ZDB-GENE-990415-271	.	-2.90716	7455.49	0.225031	-6.84177	7.82196e-12	9.96113e-10	11.898	13.4376	13.3822	12.7962	13.2151	12.267	12.2067	12.1927	13552	6773	10817	3321	4790	4494	385.105	188.117	324.27	111.835	103.287	102.515	1252.2	586.771	1086.62	372.951	355.57	364.698
566942	XM_690228	si:ch211-171h4.3	si:ch211-171h4.3	protein_coding	XP_695320.2	ZDB-GENE-081031-85	.	-2.90711	31.5226	0.556913	-2.7645	0.00570101	0.0320377	4.02328	5.54797	5.03696	5.34956	4.69983	4.72097	4.65971	4.44649	43	68	19	18	24	10	0.775412	1.20066	0.364155	0.378864	0.323147	0.135361	2.52131	3.74509	1.22027	1.26345	1.11245	0.481545
550498	NM_001017800,XR_002458757	iscub	iron-sulfur cluster assembly enzyme b	protein_coding	NP_001017800.2	ZDB-GENE-050417-332	.	-2.90451	82.7621	0.327513	-4.6969	2.64142e-06	7.02766e-05	5.39902	6.94636	6.47096	6.68377	6.54058	5.82024	5.76407	6.10725	104	130	109	28	40	75	4.41769	5.2347	4.78517	1.67242	1.5042	2.47925	14.3644	16.328	16.0349	5.57727	5.17827	8.81995
114549	NM_131846	ache	acetylcholinesterase	protein_coding	NP_571921.1	ZDB-GENE-010906-1	.	-2.90429	2860.97	0.236021	-6.51717	7.16458e-11	7.2503e-09	10.5172	12.0554	11.7941	11.9525	11.5365	10.8082	10.637	11.0473	4201	4641	3024	1151	1433	2298	38.4821	41.548	29.2177	12.4926	9.95994	16.8987	125.127	129.596	97.9073	41.6608	34.2875	60.1173
100538040	XM_003200076	lypc	ly6 domain containing, pigment cell	protein_coding	XP_003200124.1	ZDB-GENE-131127-361	.	-2.90192	54.2719	0.363294	-4.23076	2.32907e-05	0.000430632	4.81686	6.32838	5.93572	6.05317	5.76151	5.51176	5.22143	5.3305	79	88	57	32	25	32	3.0528	3.31329	2.31956	1.43933	0.729549	0.977625	9.92641	10.3348	7.77276	4.79995	2.5115	3.4779
100150190	XM_021476460,XM_021476461,XM_021476462,XM_021476463	zdhhc23a	zinc finger, DHHC-type containing 23a, transcript variant X1	protein_coding	XP_021332135.1;XP_021332136.1;XP_021332137.1;XP_021332138.1	ZDB-GENE-060526-38	.	-2.90029	124.23	0.28482	-5.39357	6.90729e-08	3.01685e-06	5.99629	7.52845	7.15442	7.38903	6.94487	6.51259	6.48925	6.3381	173	216	125	58	88	64	1.30397	2.51454	0.946235	0.489353	0.478105	0.379538	4.23995	7.84333	3.17079	1.63191	1.6459	1.35021
565968	NM_001045091,XM_005160576	ahsa1a	AHA1, activator of heat shock protein ATPase homolog 1a	protein_coding	NP_001038556.1;XP_005160633.1	ZDB-GENE-030131-1869	.	-2.89494	57.5774	0.402828	-3.80692	0.000140708	0.00186201	4.88546	6.41949	5.79063	6.29451	5.85106	5.42491	5.28465	5.53884	59	116	62	24	27	47	1.25674	2.42184	1.39319	0.583322	0.429125	0.889051	4.08639	7.55417	4.66852	1.94529	1.47728	3.1628
58044	NM_001115091	hoxb7a	homeobox B7a	protein_coding	NP_001108563.1	ZDB-GENE-000329-2	.	-2.89458	51.7575	0.456241	-3.36084	0.000777048	0.00706567	4.74146	6.26238	5.87194	6.02234	5.56967	5.40644	5.37755	5.01187	78	91	45	29	43	14	2.72331	3.09068	1.65976	1.20063	1.13828	0.368565	8.85504	9.6404	5.5618	4.00392	3.91856	1.31117
100170826	NM_001302634	si:dkey-13i19.8	si:dkey-13i19.8	protein_coding	NP_001289563.1	ZDB-GENE-041210-156	.	-2.89314	151.752	0.252897	-6.06032	1.35852e-09	1.01634e-07	6.28403	7.81749	7.63599	7.34024	7.44905	6.70074	6.61232	6.84415	262	171	199	61	83	116	8.70626	5.53684	6.97502	2.39198	2.09335	3.07631	28.309	17.2704	23.373	7.97687	7.20644	10.944
503739	NM_001328208,XM_009293553,XM_021467640,XM_021467641	hsf4	heat shock transcription factor 4	protein_coding	NP_001315137.1;XP_009291828.1;XP_021323315.1;XP_021323316.1	ZDB-GENE-050306-18	.	-2.89298	449.42	0.348458	-4.39811	1.09198e-05	0.00022962	7.85376	9.38267	8.80547	9.45484	8.78617	8.4576	8.16778	7.87363	481	921	447	269	286	176	10.4719	20.3491	10.5203	7.15869	4.90763	2.95603	34.0502	63.4726	35.253	23.8731	16.8947	10.5161
448885	XM_009294188	tril	TLR4 interactor with leucine-rich repeats	protein_coding	XP_009292463.1	ZDB-GENE-131218-1	.	-2.89155	88.3152	0.312466	-4.90244	9.46559e-07	2.92324e-05	5.4984	7.0381	6.65975	6.87526	6.4084	5.93165	6.00812	6.04217	126	156	84	32	60	61	1.83319	2.22119	1.29146	0.539761	0.658024	0.70549	5.96076	6.92832	4.32761	1.80002	2.26527	2.50978
570435	NM_131635	fgf4	fibroblast growth factor 4	protein_coding	NP_571710.1	ZDB-GENE-001006-1	.	-2.89136	59.4213	0.478574	-3.20065	0.00137118	0.0110298	4.93578	6.46329	5.97562	6.40453	5.50859	5.48629	5.30505	5.49284	79	133	33	28	29	43	1.10253	1.81218	0.480796	0.454148	0.304999	0.471826	3.58497	5.65251	1.61113	1.51451	1.04997	1.67852
553293	NM_001079956,XM_017351348,XM_021466689	pbxip1b	pre-B-cell leukemia homeobox interacting protein 1b	protein_coding	NP_001073425.2;XP_017206837.1;XP_021322364.1	ZDB-GENE-070112-2032	.	-2.88964	673.961	0.200761	-7.62545	2.43181e-14	5.40435e-12	8.43569	9.96818	9.63995	9.87154	9.49282	8.72742	8.76976	8.86889	927	1114	748	261	432	470	7.36832	8.71673	6.32602	2.54351	2.6792	3.06514	23.9586	27.1891	21.1982	8.48221	9.22324	10.9042
553564	NM_001020543,XM_021476874	zgc:109982	zgc:109982	protein_coding	NP_001018379.1;XP_021332549.1	ZDB-GENE-050522-139	.	-2.8889	61.3163	0.466681	-3.27958	0.00103961	0.00887603	4.98139	6.50847	6.2627	5.55314	6.27926	5.50787	5.31683	5.60328	113	33	110	27	27	50	3.99468	1.11375	4.11023	1.09744	0.703333	1.39932	12.989	3.474	13.7732	3.65979	2.42125	4.97807
368722	NM_001007760	pdzk1ip1	PDZK1 interacting protein 1	protein_coding	NP_001007761.1	ZDB-GENE-030616-128	.	-2.88811	50.6322	0.316439	-4.83545	1.32846e-06	3.9364e-05	4.69939	6.23426	5.84282	5.87594	5.7722	5.26712	5.24969	5.32999	74	73	63	20	31	36	0.812328	0.78441	0.734384	0.253504	0.258339	0.317987	2.64134	2.44672	2.46089	0.845397	0.889341	1.13124
403309	NM_203483	rtn4rl2b	reticulon 4 receptor-like 2b	protein_coding	NP_982350.1	ZDB-GENE-040310-2	.	-2.88798	20.2605	0.660927	-2.31502	0.0206117	0.0808836	3.40022	4.90512	4.50068	4.29093	4.43533	4.16017	3.85336	4.17418	35	20	29	12	2	19	1.03929	0.572465	0.926857	0.42796	0.04604	0.453592	3.37932	1.78563	3.10586	1.42718	0.158494	1.61365
541445	NM_001013570	ogn	osteoglycin	protein_coding	NP_001013588.1	ZDB-GENE-050208-650	.	-2.88055	154.073	0.342198	-4.46041	8.18023e-06	0.000183412	6.31346	7.83677	7.45191	7.76816	7.16003	6.81774	6.85639	6.46726	211	287	138	75	125	61	6.11727	8.12912	4.19258	2.5555	2.74048	1.40767	19.8908	25.3562	14.0492	8.5222	9.4342	5.00778
114436	NM_212565	dusp5	dual specificity phosphatase 5	protein_coding	NP_997730.1	ZDB-GENE-010625-1	.	-2.8805	126.244	0.240944	-6.33474	2.37749e-10	2.13861e-08	6.01799	7.55217	7.21726	7.10226	7.30071	6.4079	6.45499	6.57174	183	148	193	46	80	93	5.26645	4.15869	5.86663	1.54747	1.74505	2.15205	17.1243	12.9717	19.6588	5.16055	6.00739	7.65591
103911430	XR_662240	LOC103911430	uncharacterized LOC103911430	lncRNA	.	.	.	-2.87945	65.8337	0.325957	-4.68097	2.85517e-06	7.50825e-05	5.08514	6.61061	6.39505	6.16207	6.08338	5.61194	5.52034	5.71242	120	81	73	27	35	51	1.00282	0.660944	0.645768	0.263975	0.222684	0.339151	3.26076	2.06161	2.16394	0.880314	0.766599	1.20653
101884662	XM_021469515	LOC101884662	kelch-like protein 12	protein_coding	XP_021325190.1	.	.	-2.87806	33.1115	0.499884	-3.0509	0.00228157	0.0160967	4.09137	5.61991	4.96391	5.4638	4.92804	4.70216	4.77578	4.59735	33	74	29	14	28	15	0.830233	1.8545	0.7613	0.405093	0.529064	0.309275	2.69956	5.78452	2.55108	1.35092	1.82132	1.10025
30413	NM_001313715	opn1lw1	opsin 1 (cone pigments), long-wave-sensitive, 1	protein_coding	NP_001300644.1	ZDB-GENE-990604-41	.	-2.87423	593.091	0.269223	-5.65766	1.53451e-08	8.30172e-07	8.25894	9.78112	9.75974	9.04867	9.52412	8.64798	8.56489	8.59543	1144	485	845	267	373	371	29.4539	12.2077	22.939	8.1332	7.28737	7.65673	95.7716	38.0782	76.8676	27.1229	25.0871	27.2388
100536511	XM_021481307	LOC100536511	E3 ubiquitin-protein ligase RNF128-like, transcript variant X1	protein_coding	XP_021336982.1	.	.	-2.86998	10.0316	0.713404	-2.13209	0.0329997	0.112369	2.42817	3.87588	3.37995	3.35734	3.35338	3.2651	3.08714	3.13359	15	13	13	8	3	5	0.466972	0.399389	0.438005	0.294431	0.069127	0.131278	1.51839	1.24577	1.46774	0.981881	0.237971	0.467023
114550	NM_001099445,XM_021476949,XM_021476969	ednraa	endothelin receptor type Aa	protein_coding	NP_001092915.2;XP_021332624.1;XP_021332644.1	ZDB-GENE-010906-2	.	-2.86793	392.683	0.226777	-6.70265	2.04672e-11	2.30821e-09	7.66751	9.18503	8.83944	9.11088	8.65597	8.11048	7.98561	8.00682	534	675	411	185	243	239	8.49086	10.6172	7.00072	3.51888	2.93703	3.07055	27.6086	33.1169	23.4591	11.7349	10.1108	10.9235
793418	XM_021477208	apof	apolipoprotein F	protein_coding	XP_021332883.1	ZDB-GENE-031204-36	.	-2.8677	277.044	0.222252	-6.83862	7.99599e-12	1.01259e-09	7.16583	8.68122	8.47352	8.44613	8.17898	7.62769	7.4206	7.59915	444	403	300	131	151	188	7.53024	6.68568	5.3632	2.62853	1.94076	2.55531	24.4851	20.8539	17.9719	8.76573	6.68112	9.09052
103909157	XR_001796524,XR_002456062,XR_658866	si:dkey-245i2.17	si:dkey-245i2.17, transcript variant X1	lncRNA	.	ZDB-GENE-141216-111	.	-2.86749	48.3649	0.369061	-4.11799	3.82197e-05	0.000645577	4.64445	6.16429	5.61982	5.97664	5.6058	5.22933	5.20779	5.20189	56	91	52	21	32	30	1.31359	1.56577	0.974618	0.432521	0.423505	0.41631	4.27123	4.88393	3.26591	1.44239	1.45793	1.48103
406483	NM_213202,XM_005159345	gnb3b	guanine nucleotide binding protein (G protein), beta polypeptide 3b	protein_coding	NP_998367.1;XP_005159402.1	ZDB-GENE-040426-2280	.	-2.86655	5642.85	0.291066	-5.21984	1.79077e-07	6.93901e-06	11.5111	13.0305	13.0266	12.1836	12.854	11.7088	11.8007	11.9336	10836	4081	8616	2092	3655	4109	256.873	94.5589	215.489	58.8069	65.7339	78.1935	835.241	294.947	722.096	196.112	226.291	278.174
387256	NM_198916	foxi2	forkhead box I2	protein_coding	NP_944598.2	ZDB-GENE-031126-2	.	-2.86607	17.6263	0.681572	-2.22878	0.0258287	0.0945972	3.17957	4.71106	4.0588	3.84909	4.48464	3.81838	3.9043	3.826	19	8	46	6	15	10	0.594653	0.254568	1.588	0.226355	0.356096	0.254994	1.93356	0.794044	5.32133	0.754859	1.22587	0.907142
394127	NM_201152,XM_009300113,XM_009300114,XM_009300115	tspan12	tetraspanin 12	protein_coding	NP_957446.1;XP_009298388.1;XP_009298389.1;XP_009298390.1	ZDB-GENE-040426-1285	.	-2.86425	154.479	0.292885	-5.18346	2.17804e-07	8.17637e-06	6.32555	7.83767	7.4958	7.7462	7.18131	6.84611	6.67693	6.70523	220	277	140	77	92	92	5.87503	7.20717	3.92129	2.33514	1.77062	1.97373	19.1031	22.4805	13.1401	7.78734	6.09541	7.02154
436778	NM_001002505	sub1b	SUB1 homolog, transcriptional regulator b	protein_coding	NP_001002505.1	ZDB-GENE-040718-209	.	-2.86291	101.673	0.271322	-5.59292	2.2328e-08	1.14769e-06	5.71121	7.23799	7.0249	6.71469	6.88378	6.11202	6.2346	6.22979	175	109	139	36	73	69	11.1864	6.82364	9.37732	2.69754	3.52504	3.54031	36.3733	21.2842	31.423	8.99586	12.1351	12.5947
565787	XM_689057	ftr01	finTRIM family, member 1	protein_coding	XP_694149.5	ZDB-GENE-070705-491	.	-2.86092	16.7138	0.604291	-2.50952	0.0120896	0.0554192	3.09145	4.6383	4.23821	3.90637	4.21388	3.75573	3.89323	3.83511	31	11	28	4	15	11	0.581307	0.192469	0.538375	0.088525	0.206097	0.165106	1.89016	0.600345	1.80407	0.295217	0.709495	0.587366
792773	XM_021481143,XM_021481144	si:ch211-159i8.4	si:ch211-159i8.4, transcript variant X1	protein_coding	XP_021336818.1;XP_021336819.1	ZDB-GENE-141215-7	.	-2.85763	461.122	0.33193	-4.56366	5.02683e-06	0.000122922	7.90197	9.41587	8.9348	9.54592	8.61085	8.31848	8.2381	8.14877	547	992	355	219	307	259	3.25063	5.76881	2.14488	1.53951	1.32929	1.18749	10.5697	17.994	7.18739	5.13401	4.57612	4.22449
108179656	XR_001796181	LOC108179656	uncharacterized LOC108179656	lncRNA	.	.	.	-2.85678	842.754	0.268546	-5.63922	1.70822e-08	9.13252e-07	8.77205	10.2858	10.025	10.2456	9.62564	9.15027	8.90059	9.23536	1246	1474	759	381	425	632	101.695	117.609	65.3924	36.8558	26.2764	41.4021	330.668	366.844	219.127	122.908	90.4575	147.288
100126807	NM_001111087	zgc:171242	zgc:171242	protein_coding	NP_001104557.1	ZDB-GENE-071004-79	.	-2.85408	15.5183	0.538443	-2.81	0.00495415	0.0288765	3.00119	4.52544	3.96086	4.07133	4.06562	3.74463	3.77945	3.73521	18	23	23	6	12	9	0.673624	0.830105	0.911644	0.241781	0.331873	0.253915	2.19034	2.58925	3.05488	0.806301	1.14248	0.903303
563580	NM_001030177,XM_009307586	slc29a1a	solute carrier family 29 (equilibrative nucleoside transporter), member 1a	protein_coding	NP_001025348.1;XP_009305861.1	ZDB-GENE-050913-138	.	-2.85115	1253.77	0.197971	-7.6352	2.25472e-14	5.06039e-12	9.34834	10.8578	10.598	10.6986	10.4272	9.82313	9.51957	9.68393	1828	1904	1443	640	673	798	15.4462	16.9239	12.7833	7.51194	5.70646	6.77453	50.2243	52.7887	42.8362	25.0511	19.6447	24.1004
573483	NM_131812,XM_005158362,XM_021466745	cx55.5	connexin 55.5	protein_coding	NP_571887.1;XP_005158419.1;XP_021322420.1	ZDB-GENE-010619-3	.	-2.85016	50.4435	0.598167	-2.52612	0.011533	0.0535825	4.7007	6.22656	6.11345	5.10401	5.81454	4.9508	5.31576	5.29295	119	18	75	9	44	40	1.38279	0.508493	0.910127	0.311625	0.970049	0.933066	4.49625	1.58608	3.0498	1.03922	3.33943	3.31939
108179036	XR_001797953	LOC108179036	uncharacterized LOC108179036	lncRNA	.	.	.	-2.84997	122.501	0.34216	-4.41591	1.00586e-05	0.000215918	5.99753	7.50074	7.04872	7.47112	6.79885	6.55698	6.3361	6.37035	155	243	105	65	70	71	3.00389	4.61925	2.14492	1.49619	1.02575	1.10505	9.76737	14.4083	7.18752	4.98957	3.53119	3.93123
678607	NM_001040355	pmp22b	peripheral myelin protein 22b	protein_coding	NP_001035445.1	ZDB-GENE-060421-4337	.	-2.84922	744.979	0.277393	-5.44558	5.16365e-08	2.34568e-06	8.59754	10.1067	9.86994	10.0833	9.36582	9.04801	8.91698	8.81093	1133	1330	611	371	488	404	15.7591	18.0785	8.96129	6.1174	5.14341	4.5075	51.242	56.3901	30.0289	20.4006	17.7064	16.0355
566878	NM_001077384	sfrp2	secreted frizzled-related protein 2	protein_coding	NP_001070852.2	ZDB-GENE-061013-293	.	-2.84705	224.385	0.34594	-4.36338	1.28069e-05	0.000261538	6.87126	8.37372	8.22	8.19286	7.61509	7.44955	6.93822	7.27989	392	356	180	129	91	151	5.45263	4.84229	2.63507	2.12333	0.954162	1.67733	17.7296	15.104	8.83001	7.08097	3.28474	5.9671
108179058	XM_021479503	LOC108179058	glucose-6-phosphate exchanger SLC37A4-like, transcript variant X1	protein_coding	XP_021335178.1	.	.	-2.84363	15.1539	0.555069	-2.7163	0.00660161	0.0358003	2.95507	4.49525	4.03742	4.02796	3.93223	3.66578	3.73633	3.76399	24	22	17	4	11	12	1.30572	1.15286	0.939466	0.228465	0.450195	0.491165	4.24563	3.59599	3.14811	0.761895	1.54981	1.74732
558919	NM_001083827	col10a1a	collagen, type X, alpha 1a	protein_coding	NP_001077296.1	ZDB-GENE-030131-8373	.	-2.84235	467.179	0.367232	-4.1039	4.06249e-05	0.00067962	7.92921	9.43174	8.98141	9.4983	8.71227	8.59987	7.98811	8.0535	575	942	400	313	214	225	9.64218	15.4556	7.07633	6.22853	2.72517	3.02579	31.3523	48.2088	23.7125	20.7712	9.3815	10.7643
110439519	XM_021475592	LOC110439519	uncharacterized LOC110439519	protein_coding	XP_021331267.1	.	.	-2.83785	43.9347	0.418344	-3.59703	0.000321866	0.00360478	4.50547	6.02583	5.60327	5.43306	5.74661	4.98471	4.98702	5.26871	63	44	75	13	22	43	0.405345	0.273803	0.508966	0.096752	0.105559	0.220018	1.31801	0.854042	1.70552	0.322654	0.36339	0.782714
393767	NM_200794	rom1a	retinal outer segment membrane protein 1a	protein_coding	NP_957088.1	ZDB-GENE-040426-1765	.	-2.83758	668.822	0.264067	-5.69802	1.21206e-08	6.76722e-07	8.446	9.94969	9.96425	9.28269	9.61825	8.8252	8.68685	8.82977	1326	586	870	303	393	454	12.1264	5.23504	8.39111	3.28678	2.7289	3.33554	39.4299	16.3291	28.1183	10.9609	9.39435	11.8662
100073330	NM_001098767	pts	6-pyruvoyltetrahydropterin synthase	protein_coding	NP_001092237.1	ZDB-GENE-070615-3	.	-2.83686	79.418	0.297291	-5.06	4.19251e-07	1.43559e-05	5.36933	6.87652	6.44508	6.63401	6.43118	5.85167	5.75926	5.99127	104	126	97	32	42	64	4.8337	5.76084	4.79272	1.72645	1.49085	2.37403	15.7171	17.9691	16.0602	5.75743	5.13231	8.44561
30370	NM_131140	fzd2	frizzled class receptor 2	protein_coding	NP_571215.1	ZDB-GENE-990415-224	.	-2.83469	419.502	0.318615	-4.7179	2.38294e-06	6.43054e-05	7.77677	9.27543	8.84663	9.31183	8.62461	8.36193	7.90069	8.03174	523	814	384	249	206	238	9.78076	14.8718	7.57657	5.50513	2.92259	3.57082	31.8028	46.3878	25.3888	18.3587	10.0611	12.7032
110437893	XR_002455651	LOC110437893	uncharacterized LOC110437893	lncRNA	.	.	.	-2.82979	74.7619	0.289731	-5.17963	2.22332e-07	8.31652e-06	5.27317	6.79251	6.40641	6.4804	6.3709	5.68264	5.90186	5.78599	105	109	95	24	62	47	1.68493	1.71031	1.60365	0.445888	0.757695	0.596996	5.47868	5.33479	5.37377	1.48697	2.60839	2.12381
324015	NM_199664	ube2d1b	ubiquitin-conjugating enzyme E2D 1b	protein_coding	NP_955958.1	ZDB-GENE-030131-2735	.	-2.82909	283.379	0.195518	-7.67365	1.67171e-14	3.90664e-12	7.2052	8.71148	8.40959	8.46754	8.34895	7.49522	7.56112	7.71112	405	405	359	104	181	214	17.1548	16.7703	16.0503	5.20425	5.82565	7.28683	55.7799	52.3096	53.784	17.3554	20.055	25.9229
100333891	XM_002666373,XM_005168626	hepacam	hepatic and glial cell adhesion molecule, transcript variant X1	protein_coding	XP_002666419.2;XP_005168683.1	.	.	-2.8242	169.643	0.268865	-5.57097	2.5333e-08	1.27338e-06	6.47369	7.96816	7.6677	7.62326	7.63994	6.925	6.63681	7.05612	249	221	229	77	74	141	2.62467	2.27799	2.54122	0.958841	0.592062	1.18875	8.5343	7.10546	8.51553	3.19759	2.0382	4.22899
58062	NM_131545	hoxc12b	homeobox C12b	protein_coding	NP_571620.1	ZDB-GENE-000329-17	.	-2.82166	19.6052	0.640557	-2.33632	0.0194747	0.0777753	3.35927	4.8554	4.19841	4.64997	4.03661	4.01806	4.04177	3.92827	20	49	11	9	16	9	0.997011	2.42435	0.558541	0.489934	0.597768	0.357293	3.24185	7.56198	1.87165	1.63385	2.05784	1.27107
393861	NM_200887	hhatla	hedgehog acyltransferase-like, a	protein_coding	NP_957181.1	ZDB-GENE-040426-1865	.	-2.82086	597.63	0.321292	-4.65663	3.21434e-06	8.37501e-05	8.29052	9.78488	9.32325	9.90298	9.03131	8.7723	8.50888	8.54083	715	1247	485	316	348	347	15.5788	26.5781	11.1603	8.14908	5.74438	6.07019	50.6556	82.9021	37.3975	27.1759	19.7753	21.5947
100332187	XM_005173868	LOC100332187	sphingosine 1-phosphate receptor 3	protein_coding	XP_005173925.1	.	.	-2.81948	62.5522	0.326731	-4.57695	4.71811e-06	0.000117141	5.02813	6.53098	6.02937	6.27046	6.12113	5.53886	5.67763	5.45152	75	100	82	25	54	31	1.82079	2.39283	2.1064	0.708252	0.995651	0.59483	5.92043	7.46367	7.05847	2.36191	3.42756	2.11611
100536065	XR_002459630	si:ch211-265m20.8	si:ch211-265m20.8, transcript variant X1	lncRNA	.	ZDB-GENE-091204-41	.	-2.81938	449.499	0.290696	-5.14413	2.68757e-07	9.8261e-06	7.87758	9.37466	9.27374	8.8156	9.08713	8.0936	8.00625	8.50245	797	447	618	160	221	414	11.5317	6.31978	9.42138	2.73829	2.42511	4.80157	37.496	19.7126	31.5707	9.13177	8.34854	17.0816
368621	NM_001004512	si:busm1-57f23.1	si:busm1-57f23.1	protein_coding	NP_001004512.2	ZDB-GENE-030616-512	.	-2.81938	121.963	0.29448	-5.07803	3.81359e-07	1.31778e-05	6.00965	7.48781	7.21528	6.98108	7.22523	6.63263	6.24424	6.4143	189	131	182	72	57	75	8.9946	6.08387	9.13578	4.04989	2.04317	2.86226	29.2466	18.9767	30.6136	13.5058	7.03369	10.1825
559138	NM_001130114	cmtm7	CKLF-like MARVEL transmembrane domain containing 7	protein_coding	NP_001123586.1	ZDB-GENE-041111-174	.	-2.81889	85.1075	0.340211	-4.39472	1.10918e-05	0.000232374	5.48798	6.96965	6.69285	6.76534	6.2768	6.09	5.8649	5.89814	137	141	72	47	48	49	5.10029	5.13005	2.81569	2.07083	1.35363	1.46413	16.584	16.0016	9.43527	6.90588	4.65992	5.20866
30207	NM_131013	tyr	tyrosinase	protein_coding	NP_571088.2	ZDB-GENE-991026-3	.	-2.81739	597.35	0.29618	-5.04544	4.52471e-07	1.52175e-05	8.29246	9.78328	9.43271	9.78446	9.14964	8.86982	8.51093	8.43281	802	1096	553	354	345	295	17.3516	23.1638	12.6086	9.06741	5.65757	5.11535	56.4198	72.2522	42.2508	30.2384	19.4764	18.1979
563525	NM_001159983	lyrm9	LYR motif containing 9	protein_coding	NP_001153455.1	ZDB-GENE-081022-28	.	-2.8164	15.0711	0.56389	-2.6492	0.00806834	0.0412048	2.98908	4.47265	4.01288	4.00225	3.94269	3.73517	3.63593	3.77315	23	21	18	7	6	13	1.30273	1.11391	1.02412	0.433181	0.258503	0.583167	4.23594	3.4745	3.43178	1.44459	0.889908	2.07462
322604	NM_001007151	shbg	sex hormone-binding globulin	protein_coding	NP_001007152.1	ZDB-GENE-030131-1324	.	-2.81563	18.9685	0.708152	-2.10895	0.0349487	0.116915	3.29652	4.81309	4.62465	3.96781	4.09082	3.83649	4.05628	3.91588	54	10	16	4	20	11	1.50445	0.261307	0.452791	0.117859	0.422089	0.228388	4.89183	0.815064	1.51728	0.39304	1.45306	0.812492
100144408	XM_001923555	prelp	proline/arginine-rich end leucine-rich repeat protein	protein_coding	XP_001923590.1	ZDB-GENE-080327-24	.	-2.81352	79.1134	0.372213	-4.00947	6.0856e-05	0.000937149	5.37014	6.86873	6.45314	6.77897	6.11856	5.79911	5.93483	5.8099	108	155	62	30	63	47	2.64584	3.72816	1.59854	0.874448	1.16668	0.919984	8.60315	11.6288	5.35665	2.91615	4.01633	3.27284
393558	NM_200586,XM_005160167,XM_005160168	mb	myoglobin	protein_coding	NP_956880.1;XP_005160224.1;XP_005160225.1	ZDB-GENE-040426-1430	.	-2.81238	382.02	0.224579	-6.64261	3.08174e-11	3.34243e-09	7.64837	9.13805	8.82248	9.05447	8.60375	8.07485	7.99521	7.95768	532	644	393	180	252	228	16.2886	19.5836	12.9175	6.51685	5.83085	5.45516	52.9636	61.0849	43.2861	21.7327	20.0729	19.4068
406282	NM_001033106	cnih1	cornichon family AMPA receptor auxiliary protein 1	protein_coding	NP_001028278.1	ZDB-GENE-040426-1944	.	-2.81083	465.817	0.24045	-6.20084	5.6164e-10	4.64644e-08	7.93129	9.4253	9.30545	9.02245	9.04967	8.13642	8.1805	8.49791	802	549	575	162	271	396	18.1867	12.1506	13.7483	4.34956	4.6598	7.1999	59.1355	37.9001	46.0699	14.5051	16.0416	25.6137
100001321	XM_001341307,XM_009292981	si:ch211-248a14.8	si:ch211-248a14.8, transcript variant X2	protein_coding	XP_001341343.4;XP_009291256.1	ZDB-GENE-131126-33	.	-2.80905	24.4898	0.474864	-3.13791	0.00170156	0.0129433	3.71233	5.16478	4.71743	4.78966	4.62218	4.46719	4.31539	4.24075	35	38	27	16	15	10	1.08541	1.14573	0.886517	0.591624	0.354958	0.23858	3.5293	3.57375	2.97068	1.97297	1.22196	0.848748
494090	NM_001008633,XM_005163493,XM_009298615	bfsp2	beaded filament structural protein 2, phakinin	protein_coding	NP_001008633.1;XP_005163550.1;XP_009296890.1	ZDB-GENE-041212-58	.	-2.80898	3781.11	0.31822	-4.68245	2.83465e-06	7.48902e-05	10.9555	12.4451	11.8974	12.5833	11.8225	11.4865	11.207	11.0017	4068	7820	3559	2173	2405	1761	100.709	198.591	97.1258	64.3234	46.8521	36.7524	327.462	619.442	325.464	214.508	161.29	130.747
100001479	XM_001337233	LOC100001479	glucose-dependent insulinotropic receptor-like	protein_coding	XP_001337269.1	.	.	-2.80861	41.298	0.483551	-3.08108	0.00206254	0.0149262	4.44239	5.92729	5.21056	5.84246	5.24912	5.02997	4.8817	5.02468	36	95	37	20	21	30	0.578758	1.50657	0.624661	0.375476	0.258335	0.388706	1.88187	4.69928	2.09321	1.25215	0.88933	1.38282
108181236	XM_017353491	LOC108181236	rho-associated protein kinase 2-like	protein_coding	XP_017208980.1	.	.	-2.80631	17.0718	0.566946	-2.62577	0.00864525	0.0434717	3.16493	4.6539	4.36081	4.05427	4.03012	3.8601	3.85036	3.87849	38	17	16	7	11	12	1.2889	0.555945	0.552148	0.268934	0.290159	0.333568	4.19096	1.7341	1.85022	0.896851	0.998883	1.18667
556156	NM_001034969	slc5a8l	solute carrier family 5 (iodide transporter), member 8-like	protein_coding	NP_001030141.1	ZDB-GENE-061110-98	.	-2.80441	41.3008	0.368123	-4.04131	5.31542e-05	0.000846731	4.4405	5.92809	5.37392	5.65278	5.49204	5.03582	4.969	5.06675	46	69	54	18	24	30	0.903457	1.32968	1.10766	0.412222	0.35929	0.476506	2.93765	4.14752	3.71173	1.37469	1.23687	1.69517
798480	XM_002666653	tmprss7	transmembrane protease, serine 7	protein_coding	XP_002666699.2	ZDB-GENE-130530-883	.	-2.80428	84.9193	0.433304	-3.43323	0.000596445	0.00581359	5.4844	6.9666	6.35116	7.01269	6.13183	6.01908	5.81771	5.91023	89	197	60	44	47	54	1.17153	2.53396	0.82706	0.685095	0.466276	0.569244	3.80933	7.9039	2.77144	2.28468	1.60517	2.02509
101885985	XM_021476697	LOC101885985	gastrula zinc finger protein XlCGF7.1	protein_coding	XP_021332372.1	.	.	-2.80243	12.7632	0.65859	-2.25736	0.0239854	0.0898065	2.75308	4.2315	3.58465	3.77901	3.79163	3.50126	3.39036	3.55061	11	20	21	6	4	12	0.467762	0.799531	0.942019	0.304722	0.104963	0.392612	1.52096	2.49389	3.15667	1.0162	0.361338	1.39672
641583	NM_001037580	sspn	sarcospan (Kras oncogene-associated gene)	protein_coding	NP_001032669.1	ZDB-GENE-051127-43	.	-2.79943	87.6953	0.4228	-3.51261	0.000443722	0.00464801	5.53383	7.01192	6.38116	7.04054	6.26622	6.08691	5.78808	6.00618	89	197	71	47	41	61	3.27027	7.09298	2.74596	2.03346	1.14221	1.78684	10.6335	22.1243	9.20158	6.78127	3.93211	6.3567
30202	NM_131008	spon2b	spondin 2b, extracellular matrix protein	protein_coding	NP_571083.4	ZDB-GENE-990415-161	.	-2.79897	116.804	0.418313	-3.54973	0.000385632	0.00418054	5.94052	7.42788	6.65775	7.54543	6.68574	6.3087	6.33382	6.38376	98	280	97	47	78	81	3.21518	9.03261	3.35514	1.8375	1.95641	2.13652	10.4544	28.1744	11.243	6.12776	6.73501	7.60068
567531	NM_001128737	zgc:195001	zgc:195001	protein_coding	NP_001122209.1	ZDB-GENE-081022-173	.	-2.79712	172.418	0.34682	-4.27871	1.87981e-05	0.000360809	6.50261	7.98961	7.57381	8.02533	7.18171	6.82225	6.90879	6.93927	224	354	128	66	120	120	5.66167	8.74676	3.40388	1.96171	2.28308	2.4298	18.4093	27.2828	11.4063	6.54199	7.85959	8.64404
100535304	XM_005170563	epm2a	epilepsy, progressive myoclonus type 2A, Lafora disease (laforin)	protein_coding	XP_005170620.1	ZDB-GENE-100922-143	.	-2.79558	35.4185	0.447042	-3.31769	0.000907663	0.00799336	4.25365	5.6938	5.1967	5.33731	5.25956	5.01902	4.66212	4.74001	44	53	47	26	14	18	1.29375	1.51712	1.4582	0.892175	0.306694	0.414844	4.20671	4.73217	4.88637	2.97526	1.05581	1.47581
101887175	XM_005173926	tmem88b	transmembrane protein 88B	protein_coding	XP_005173983.1	.	.	-2.79556	12.473	0.615974	-2.40779	0.0160494	0.0677228	2.74863	4.18786	3.73985	3.64693	3.70133	3.53558	3.3953	3.46081	20	14	17	8	5	8	1.12592	0.793928	1.02215	0.541611	0.220031	0.373415	3.66101	2.47641	3.4252	1.80619	0.757466	1.32842
100005476	NM_001201424,NM_001201426	si:dkey-56f14.4	si:dkey-56f14.4	protein_coding	NP_001188353.1;NP_001188355.1	ZDB-GENE-131121-272	.	-2.79135	407.367	0.207889	-7.12381	1.04983e-12	1.5865e-10	7.74391	9.22971	8.91144	9.03269	8.86868	7.96774	8.05331	8.27025	562	602	509	144	256	328	14.7775	15.3804	14.1344	4.47145	5.10057	6.91423	48.05	47.9742	47.3638	14.9116	17.5589	24.5974
559018	NM_001099994,XM_009298589,XM_021480548	clul1	clusterin-like 1 (retinal)	protein_coding	NP_001093464.1;XP_009296864.1;XP_021336223.1	ZDB-GENE-031118-57	.	-2.79008	134.564	0.392853	-3.7681	0.000164498	0.00211146	6.15135	7.62972	7.49414	6.66989	7.46196	6.59798	6.64556	6.38239	250	78	229	63	107	65	5.20479	1.57582	5.0049	1.54978	1.69451	1.06319	16.9237	4.91528	16.7712	5.16828	5.83343	3.7823
100144558	NM_001123054,XM_009303023,XM_009303024	si:ch211-196f2.7	si:ch211-196f2.7	protein_coding	NP_001116526.2;XP_009301298.1;XP_009301299.1	ZDB-GENE-070912-63	.	-2.79005	27.5046	0.427445	-3.46311	0.000533962	0.00535806	3.8478	5.3438	4.8565	5.00487	4.82402	4.46777	4.56299	4.47145	36	45	32	10	23	16	0.455025	0.748006	0.500618	0.142519	0.216032	0.213671	1.47955	2.33317	1.67755	0.475279	0.743698	0.760133
560649	XM_017351817	si:ch211-214p16.3	si:ch211-214p16.3	protein_coding	XP_017207306.2	ZDB-GENE-120709-93	.	-2.7898	65.115	0.357293	-4.14271	3.43221e-05	0.000595267	5.10144	6.58344	6.32545	5.86186	6.33472	5.59648	5.64444	5.58244	111	51	107	27	48	40	1.29515	0.578349	1.32343	0.361478	0.418965	0.370131	4.21129	1.80398	4.43475	1.20547	1.4423	1.31674
445187	NM_001003581	trim101	tripartite motif containing 101	protein_coding	NP_001003581.1	ZDB-GENE-040801-100	.	-2.78869	206.7	0.255204	-5.79768	6.72391e-09	4.1087e-07	6.76982	8.24924	7.84462	8.16817	7.74415	7.16839	7.05725	7.2518	264	360	222	90	119	153	6.50779	8.66292	5.78147	2.61842	2.21409	3.01487	21.1605	27.0213	19.3735	8.73201	7.62209	10.7254
415166	NM_001002076	fabp6	fatty acid binding protein 6, ileal (gastrotropin)	protein_coding	NP_001002076.1	ZDB-GENE-040625-49	.	-2.78832	24.0787	0.476202	-3.10665	0.00189219	0.0140125	3.65739	5.15135	4.67648	4.76273	4.6401	4.30213	4.4387	4.22856	33	37	29	9	24	10	2.74382	2.95599	2.47134	0.860045	1.49259	0.643471	8.92171	9.22029	8.28136	2.86811	5.13831	2.28915
103909608	XM_017353424,XR_002456498	wu:fb80c09	wu:fb80c09, transcript variant X1	protein_coding	XP_017208913.2	ZDB-GENE-030131-1776	.	-2.78073	515.208	0.689548	-2.13976	0.0323745	0.110755	8.09088	9.56562	9.13148	9.76856	8.32431	8.61562	8.32025	8.10828	658	1209	235	307	327	232	7.65551	13.7366	2.88092	4.23186	2.86924	2.15182	24.8924	42.8471	9.65384	14.1126	9.87747	7.65511
553643	NM_001020617	tmem45a	transmembrane protein 45a	protein_coding	NP_001018453.1	ZDB-GENE-050522-34	.	-2.77776	53.9423	0.365738	-4.03	5.57774e-05	0.00087772	4.83914	6.30854	5.77079	6.08974	5.8499	5.40268	5.22224	5.46893	61	93	66	25	25	44	1.39992	2.0976	1.60743	0.668799	0.430745	0.811893	4.55193	6.5428	5.38643	2.23034	1.48286	2.88831
321035	NM_201296,XM_021467109	pabpc4	poly(A) binding protein, cytoplasmic 4 (inducible form)	protein_coding	NP_958453.1;XP_021322784.1	ZDB-GENE-030131-9663	.	-2.77773	2576.28	0.362691	-4.06382	4.82768e-05	0.000780556	10.4139	11.8873	11.4352	12.0661	11.0092	10.9496	10.645	10.4215	3096	5584	1826	1527	1640	1171	54.9912	97.1577	34.2421	32.1816	22.1459	16.9028	178.808	303.053	114.744	107.321	76.238	60.1317
30642	XM_689471	gdf7	growth differentiation factor 7	protein_coding	XP_694563.2	ZDB-GENE-990714-1	.	-2.77638	46.8031	0.389256	-3.78467	0.000153913	0.00200626	4.65222	6.09721	5.72999	5.79894	5.53403	5.35058	5.14406	5.03724	70	73	48	30	29	20	0.721722	0.741493	0.522606	0.358681	0.227341	0.164635	2.34673	2.31286	1.75123	1.19615	0.78263	0.585688
100536295	XM_021466883,XM_021466884,XM_021466885	tnxba	tenascin XBa, transcript variant X3	protein_coding	XP_021322558.1;XP_021322559.1;XP_021322560.1	ZDB-GENE-070103-5	.	-2.77495	1036.46	0.305474	-4.82024	1.43385e-06	4.18847e-05	9.10116	10.5734	9.94979	10.7354	9.96747	9.45834	9.35943	9.40688	1018	2210	987	481	660	670	6.54193	13.3365	6.63622	3.5971	3.13431	3.44758	21.2715	41.5989	22.2377	11.9958	10.79	12.2648
797637	NM_001089443	tmem119b	transmembrane protein 119b	protein_coding	NP_001082912.1	ZDB-GENE-070410-49	.	-2.77307	70.9688	0.352043	-4.17983	2.91724e-05	0.000520693	5.22973	6.70617	6.23123	6.59147	6.08632	5.68648	5.66545	5.80835	88	135	67	28	43	55	3.22167	4.81328	2.56018	1.20472	1.18419	1.59114	10.4755	15.0135	8.57906	4.01754	4.0766	5.66049
447930	NM_001004668	mylpfb	myosin light chain, phosphorylatable, fast skeletal muscle b	protein_coding	NP_001004668.1	ZDB-GENE-040912-115	.	-2.7723	401.414	0.375016	-3.92271	8.75571e-05	0.00126659	7.73494	9.20407	8.75473	9.35207	8.27904	8.2159	8.04824	7.85768	492	880	264	218	272	198	29.0944	50.8843	16.475	15.2655	12.1946	9.36547	94.6026	158.718	55.207	50.9079	41.9804	33.3177
101884425	XR_002459533,XR_002459534,XR_002459535,XR_002459536	LOC101884425	uncharacterized LOC101884425, transcript variant X1	lncRNA	.	.	.	-2.77226	16.5788	0.5655	-2.60135	0.00928587	0.0458289	3.14214	4.60463	4.18948	4.21642	3.92108	3.85669	3.82279	3.81453	28	28	12	8	11	10	0.540571	0.396892	0.182907	0.122184	0.172181	0.107377	1.75771	1.23798	0.612915	0.407464	0.592738	0.381994
336165	NM_200000	myl1	myosin, light chain 1, alkali; skeletal, fast	protein_coding	NP_956294.1	ZDB-GENE-030131-8109	.	-2.77008	833.494	0.371458	-3.95718	7.58394e-05	0.00111995	8.7895	10.258	9.83512	10.4156	9.33888	9.32215	9.03286	8.83358	1041	1798	559	491	531	387	42.0628	71.0205	23.8193	23.4986	16.2778	12.5511	136.77	221.526	79.8174	78.364	56.0371	44.6505
321064	NM_198979	klhl41b	kelch-like family member 41b	protein_coding	NP_945330.1	ZDB-GENE-030131-9875	.	-2.76941	469.737	0.342877	-4.28602	1.81901e-05	0.000350922	7.96364	9.43013	9.14367	9.44951	8.61911	8.51783	8.26979	8.00658	681	888	352	278	313	204	13.1369	16.7459	7.16244	6.35156	4.57634	3.1537	42.7157	52.2336	24.001	21.1815	15.7542	11.2193
64263	NM_131667	gch2	GTP cyclohydrolase 2	protein_coding	NP_571742.1	ZDB-GENE-001205-3	.	-2.76916	256.091	0.249356	-5.89298	3.79285e-09	2.46351e-07	7.09026	8.55428	8.31665	8.41688	7.96652	7.57853	7.3984	7.39983	392	411	246	132	159	152	9.37663	9.60991	6.21886	3.74911	2.87699	2.92041	30.4888	29.9751	20.8391	12.5027	9.90415	10.3894
448858	NM_001252504	txnipb	thioredoxin interacting protein b	protein_coding	NP_001239433.1	ZDB-GENE-040917-1	.	-2.7678	312.988	0.335866	-4.37299	1.22558e-05	0.000253018	7.37872	8.84408	8.52109	8.84664	8.09164	7.89308	7.77849	7.4436	439	590	250	173	231	133	10.0391	13.1876	6.03832	4.67452	3.99988	2.4391	32.6428	41.1347	20.2341	15.5888	13.7697	8.67712
100002249	XM_021479881	si:ch211-213o11.11	si:ch211-213o11.11	protein_coding	XP_021335556.1	ZDB-GENE-141216-4	.	-2.76626	46.8069	0.357998	-4.1004	4.12442e-05	0.000687443	4.61953	6.10919	5.74578	5.56165	5.79554	5.0801	5.23838	5.24681	71	49	73	14	36	35	1.63075	1.08097	1.75088	0.377734	0.624758	0.645997	5.30252	3.37176	5.86714	1.25968	2.15075	2.29814
393867	NM_200893,XM_017357297,XM_017357298,XM_017357299,XM_017357300	ampd1	adenosine monophosphate deaminase 1 (isoform M)	protein_coding	NP_957187.1;XP_017212786.1;XP_017212787.1;XP_017212788.1;XP_017212789.1	ZDB-GENE-040426-1906	.	-2.76554	2653.32	0.258836	-5.66985	1.42921e-08	7.82547e-07	10.4607	11.9283	11.5041	12.0183	11.31	10.7731	10.7533	10.772	3207	5152	2460	1170	1776	1736	60.4148	92.0107	46.9943	25.6578	24.7666	25.8013	196.443	286.999	157.476	85.5648	85.2599	91.7882
566751	NM_001326711	si:ch211-131k2.3	si:ch211-131k2.3	protein_coding	NP_001313640.1	ZDB-GENE-121214-210	.	-2.7653	32.7688	0.52438	-2.79842	0.00513529	0.0296653	4.11215	5.59228	4.82837	5.46794	4.95788	4.62077	4.6466	4.77845	25	76	32	11	20	28	1.13759	3.35603	1.5109	0.562213	0.667265	1.02063	3.69897	10.4681	5.06295	1.87489	2.29709	3.6309
100537506	XM_003201039	si:ch211-125m10.6	si:ch211-125m10.6	protein_coding	XP_003201087.1	ZDB-GENE-120709-92	.	-2.76516	15.3856	0.549789	-2.66896	0.00760861	0.039585	3.03563	4.4964	4.03859	4.04554	3.96853	3.76144	3.681	3.79895	23	22	18	7	7	13	0.633924	0.613478	0.514791	0.212624	0.134608	0.293251	2.06125	1.91355	1.72504	0.709068	0.463392	1.04324
393442	NM_200470,XM_009298567	crispld1b	cysteine-rich secretory protein LCCL domain containing 1b	protein_coding	NP_956764.1;XP_009296842.1	ZDB-GENE-040426-1204	.	-2.76397	205.087	0.340859	-4.30309	1.68436e-05	0.000328581	6.77259	8.23286	7.6422	8.28292	7.65962	7.33227	6.94456	7.09879	211	417	205	119	103	126	3.72701	7.21291	3.82056	2.48162	1.38434	1.79111	12.1186	22.4984	12.8025	8.2758	4.76564	6.37187
449792	NM_001005965	cryba1l2	crystallin, beta A1, like 2	protein_coding	NP_001005965.2	ZDB-GENE-041010-40	.	-2.7639	320.153	0.293018	-5.00552	5.57125e-07	1.82763e-05	7.41304	8.87614	8.51892	8.74494	8.43626	7.92034	7.89224	7.40951	426	514	368	173	260	120	10.95	12.9184	9.96818	5.26795	5.07297	2.47569	35.6049	40.295	33.4029	17.5678	17.4639	8.80729
558671	NM_001161340,XM_005163437,XM_005163438	myom1a	myomesin 1a (skelemin)	protein_coding	NP_001154812.1;XP_005163494.1;XP_005163495.1	ZDB-GENE-030131-2856	.	-2.75947	3797.85	0.261632	-5.59715	2.17902e-08	1.12772e-06	10.9806	12.4448	12.0519	12.5264	11.8105	11.3753	11.2527	11.2122	4740	7290	3455	1865	2493	2262	34.9892	52.9155	26.8792	16.2915	13.7939	13.356	113.77	165.053	90.071	54.3295	47.4859	47.5141
415191	NM_001002101,XM_021470472	tnni1al	troponin I, skeletal, slow like	protein_coding	NP_001002101.1;XP_021326147.1	ZDB-GENE-040625-81	.	-2.75807	95.4906	0.419618	-3.48807	0.000486515	0.00499019	5.66477	7.13187	6.51434	7.1787	6.3695	6.05985	6.2386	5.94418	98	215	75	39	85	47	4.94831	10.6503	3.98047	2.33876	3.25793	1.89559	16.0898	33.2202	13.3384	7.79941	11.2155	6.74358
570508	XM_693995	crp1	C-reactive protein 1	protein_coding	XP_699087.5	ZDB-GENE-060503-314	.	-2.75589	23.9525	0.535123	-2.73306	0.00627498	0.0343827	3.70086	5.12521	4.62146	4.85427	4.46418	4.44584	4.2227	4.21608	31	46	20	17	12	11	1.17132	1.70537	0.776684	0.741736	0.347364	0.33684	3.80864	5.31937	2.60264	2.47357	1.19581	1.19831
100004272	XM_021478814	slc15a1a	solute carrier family 15 (oligopeptide transporter), member 1a	protein_coding	XP_021334489.1	ZDB-GENE-091204-9	.	-2.75486	20.9668	0.546555	-2.6749	0.00747522	0.0390974	3.50125	4.93594	4.61424	4.37502	4.40313	4.23202	4.17807	3.99404	40	22	24	13	17	6	0.651091	0.343878	0.411125	0.238644	0.206926	0.077828	2.11707	1.07262	1.37766	0.795839	0.712351	0.276873
317731	XM_021479070	ttn.2	titin, tandem duplicate 2	protein_coding	XP_021334745.1	ZDB-GENE-030113-2	.	-2.75378	335166	0.279072	-5.2367	1.63477e-07	6.40017e-06	17.4462	18.9076	18.4223	19.0534	18.2558	17.719	17.7404	17.7542	378832	684577	299859	143676	229300	222718	176.087	310.997	147.036	79.159	80.8736	83.1096	572.558	970.059	492.711	263.983	278.411	295.663
101886793	XM_021477101,XM_021477102,XM_021477103	znf648	zinc finger protein 648, transcript variant X3	protein_coding	XP_021332776.1;XP_021332777.1;XP_021332778.1	ZDB-GENE-120215-149	.	-2.75248	380.447	0.187723	-7.78129	7.17871e-15	1.82839e-12	7.66203	9.12505	8.82772	8.97539	8.69428	7.98204	8.0512	8.02947	533	588	435	157	271	251	9.71444	10.4041	8.36563	3.34232	3.70968	3.62949	31.5872	32.4522	28.0329	11.1461	12.7707	12.9119
110437775	XM_021476972,XM_021476973	LOC110437775	retinal rod rhodopsin-sensitive cGMP 3',5'-cyclic phosphodiesterase subunit gamma-like, transcript variant X1	protein_coding	XP_021332647.1;XP_021332648.1	.	.	-2.74686	518.679	0.233375	-6.24653	4.19677e-10	3.57641e-08	8.11002	9.57189	9.18671	9.12911	9.50787	8.26807	8.51689	8.54633	657	576	888	175	387	384	40.0876	34.342	57.0414	12.5954	17.8942	18.7625	130.348	107.119	191.143	42.0037	61.6016	66.7477
101886037	XM_005165998	fndc9	fibronectin type III domain containing 9	protein_coding	XP_005166055.1	.	.	-2.73778	44.5816	0.454234	-3.19881	0.00137996	0.0110801	4.56963	6.03159	5.79439	5.23182	5.71432	5.02695	5.04365	5.23728	84	29	71	15	26	40	1.16316	0.382956	1.04441	0.23821	0.269696	0.445014	3.78211	1.19451	3.49976	0.794393	0.928438	1.58314
101882851	XR_002459529,XR_002459530,XR_002459531,XR_002459532	wu:fj66e11	wu:fj66e11, transcript variant X1	lncRNA	.	ZDB-GENE-030131-9353	.	-2.73674	14.1337	0.586676	-2.47574	0.0132961	0.0592095	2.92707	4.36889	3.99914	3.86956	3.76689	3.65608	3.6502	3.58463	27	18	13	7	11	7	0.572133	0.368007	0.270607	0.155196	0.175888	0.10948	1.86033	1.14788	0.906791	0.517556	0.605501	0.389475
101882378	XR_224761	LOC101882378	uncharacterized LOC101882378	lncRNA	.	.	.	-2.73545	22.3798	0.6167	-2.35411	0.0185673	0.0751982	3.55366	5.04514	4.77472	4.47074	4.41324	4.0206	4.28427	4.31421	48	24	21	2	20	21	1.84138	0.88981	0.85949	0.060157	0.570297	0.655013	5.98737	2.77548	2.88011	0.200613	1.96327	2.33021
103910447	XR_002458173,XR_002458174,XR_660812	LOC103910447	uncharacterized LOC103910447, transcript variant X1	lncRNA	.	.	.	-2.72757	266.76	0.181405	-7.98	1.46334e-15	4.2527e-13	7.15746	8.61013	8.36486	8.33999	8.24206	7.47006	7.57281	7.55714	399	363	329	106	194	181	3.19056	2.80108	2.38084	0.853294	1.14017	1.00549	10.3743	8.7371	7.97808	2.8456	3.92507	3.57704
100333085	XR_001796114	LOC100333085	uncharacterized LOC100333085	misc_RNA	.	.	.	-2.72677	9.98047	0.734111	-1.97136	0.0486833	0.14665	2.37562	3.88473	3.28013	3.35884	3.45281	3.07765	3.22452	3.1955	10	13	18	1	10	8	1.15307	1.53209	2.24305	0.122885	0.898945	0.738929	3.7493	4.77889	7.51638	0.409802	3.09465	2.62874
553684	NM_001020657,XM_021480113	dhrs7cb	dehydrogenase/reductase (SDR family) member 7Cb	protein_coding	NP_001018493.1;XP_021335788.1	ZDB-GENE-050522-226	.	-2.72525	114.208	0.484987	-2.98233	0.00286064	0.0192475	5.94206	7.38314	6.70106	7.53636	6.37793	6.46514	6.10367	6.29774	110	287	64	66	55	75	3.48094	8.8152	2.09145	2.4154	1.28825	1.88309	11.3185	27.4963	7.00835	8.05498	4.43486	6.69909
336290	NM_001045375	rnasekb	ribonuclease, RNase K b	protein_coding	NP_001038840.1	ZDB-GENE-060825-160	.	-2.72482	536.341	0.311428	-4.64365	3.42316e-06	8.8479e-05	8.16856	9.61647	9.47135	8.9717	9.45928	8.3088	8.27632	8.79912	890	475	835	183	274	522	41.5157	21.641	41.1067	10.0994	9.6731	19.5441	134.991	67.5023	137.747	33.6798	33.3	69.5282
445114	NM_001003508	cdk5r2b	cyclin-dependent kinase 5, regulatory subunit 2b (p39)	protein_coding	NP_001003508.1	ZDB-GENE-040801-251	.	-2.72148	868.999	0.265659	-5.43701	5.41832e-08	2.42732e-06	8.86675	10.3119	10.2219	9.58656	10.1804	9.08625	9.16969	9.28048	1504	695	1368	338	589	648	25.4688	11.4993	24.4376	6.7824	7.56224	8.81403	82.8137	35.8685	81.8893	22.6182	26.0333	31.3559
553343	XM_021467332,XM_021467333,XM_021467334,XM_021467335,XM_021467336,XM_021467337,XM_021467338,XM_021467339,XM_021467340,XM_021467341,XM_021467342,XM_021467343,XM_021467344,XM_021467345,XM_021467346,XM_021467347,XM_021467348,XM_021467349,XM_021467350,XM_021467351,XM_021467352,XM_021467353,XM_021467354,XM_021467355,XM_021467356,XM_021467357,XM_021467358,XM_021467359,XM_021467360,XM_021467361,XM_021467…	si:ch211-266g18.10	si:ch211-266g18.10, transcript variant X6	protein_coding	XP_021323007.1;XP_021323008.1;XP_021323009.1;XP_021323010.1;XP_021323011.1;XP_021323012.1;XP_021323013.1;XP_021323014.1;XP_021323015.1;XP_021323016.1;XP_021323017.1;XP_021323018.1;XP_021323019.1;XP_021323020.1;XP_021323021.1;XP_021323022.1;XP_021323023.1;XP_021323024.1;XP_021323025.1;XP_021323026.1;XP_021323027.1;XP_021323028.1;XP_021323029.1;XP_021323030.1;XP_021323031.1;XP_021323032.1;XP_021323…	ZDB-GENE-131127-188	.	-2.72124	4344.68	0.251477	-5.74313	9.29413e-09	5.40203e-07	11.1893	12.6335	12.1967	12.7226	12.0577	11.5154	11.492	11.4541	5124	8331	4180	1990	3007	2739	24.7176	39.3404	21.2625	11.2601	11.0028	10.5611	80.371	122.71	71.2496	37.5508	37.8776	37.5712
393629	NM_200656	guca1e	guanylate cyclase activator 1e	protein_coding	NP_956950.1	ZDB-GENE-040426-1577	.	-2.71845	312.455	0.249071	-5.79266	6.92803e-09	4.21031e-07	7.38933	8.83687	8.72162	8.31482	8.55295	7.58802	7.72618	7.90362	540	317	425	108	209	255	8.18764	4.69892	6.79181	1.93231	2.39813	3.10385	26.6227	14.6568	22.7591	6.44396	8.25565	11.042
108179567	XR_001796040	LOC108179567	uncharacterized LOC108179567	lncRNA	.	.	.	-2.71669	497.196	0.280905	-5.13287	2.85359e-07	1.03166e-05	8.06286	9.50579	9.41811	9.08367	9.12309	8.29351	8.13776	8.67191	873	565	600	191	239	469	19.7044	12.4473	14.2656	5.10229	4.09125	8.49341	64.0702	38.8256	47.8034	17.0153	14.0843	30.2153
796009	XM_021477271,XM_021477272	si:dkey-7k24.5	si:dkey-7k24.5, transcript variant X1	protein_coding	XP_021332946.1;XP_021332947.1	ZDB-GENE-131127-626	.	-2.71471	37.1683	0.438429	-3.28628	0.00101522	0.00873356	4.32485	5.76278	5.0242	5.50574	5.41455	4.91969	4.89589	4.82804	28	65	57	18	27	21	1.02839	2.46189	2.35393	0.757974	0.760753	0.642004	3.34389	7.67911	7.88793	2.52772	2.61892	2.28393
450023	NM_001006044	cldn5b	claudin 5b	protein_coding	NP_001006044.2	ZDB-GENE-041010-140	.	-2.71444	83.9603	0.301368	-4.78038	1.74963e-06	4.93291e-05	5.51466	6.93314	6.69985	6.53827	6.49946	6.13916	5.84004	5.90276	138	104	100	51	45	49	3.67461	2.71024	2.81007	1.59846	0.9064	1.04056	11.9483	8.45375	9.41643	5.33061	3.12032	3.70181
335715	NM_199969	mdh1ab	malate dehydrogenase 1Ab, NAD (soluble)	protein_coding	NP_956263.1	ZDB-GENE-030131-7655	.	-2.71433	264.246	0.195674	-7.36223	1.80857e-13	3.2537e-11	7.15694	8.59165	8.35444	8.36231	8.17183	7.61017	7.46349	7.49912	397	375	305	132	167	168	10.5433	9.71074	8.53057	4.13915	3.36561	3.56826	34.2823	30.2896	28.5856	13.8034	11.5862	12.6941
100536537	XM_021469204	LOC100536537	myozenin-2	protein_coding	XP_021324879.1	.	.	-2.71333	44.9963	0.527192	-2.73158	0.00630313	0.0344869	4.59918	6.03902	5.91808	5.0274	5.65109	5.08187	5.06117	5.13218	102	18	66	19	29	33	3.87447	0.652097	2.64646	0.845613	0.828364	0.983429	12.5981	2.03401	8.86816	2.81998	2.85167	3.49855
474346	NM_001007062,NM_001313857,XM_021481389,XM_021481390,XM_021481391,XM_021481392,XM_021481393,XM_021481394,XM_021481395	mag	myelin associated glycoprotein	protein_coding	NP_001007063.2;NP_001300786.1;XP_021337064.1;XP_021337065.1;XP_021337066.1;XP_021337067.1;XP_021337068.1;XP_021337069.1;XP_021337070.1	ZDB-GENE-041217-24	.	-2.7128	966.009	0.198119	-7.26725	3.66883e-13	6.07044e-11	9.02373	10.463	10.1802	10.3897	9.97066	9.37427	9.29366	9.3676	1344	1575	1013	444	623	655	17.1752	19.0475	13.166	6.49998	6.06064	6.79573	55.8463	59.4128	44.1188	21.6764	20.864	24.1758
58142	NM_001115089,NM_001130666	myhz1.1	myosin, heavy polypeptide 1.1, skeletal muscle	protein_coding	NP_001108561.1;NP_001124138.2	ZDB-GENE-000322-5	.	-2.71158	52397.6	0.282155	-5.10051	3.38742e-07	1.18314e-05	14.7852	16.2243	15.8451	16.3117	15.5777	15.2623	15.0375	14.8816	65836	100123	46727	29204	34614	27153	482.21	716.747	361.045	253.54	192.372	159.667	1567.94	2235.67	1209.85	845.516	662.248	568.016
560341	NM_001126109	mych	myelocytomatosis oncogene homolog	protein_coding	NP_001119581.1	ZDB-GENE-030219-51	.	-2.71155	899.001	0.251732	-5.71688	1.085e-08	6.08783e-07	8.91857	10.3599	9.91582	10.3536	9.9233	9.05475	9.42112	9.19653	1055	1583	1011	312	784	563	24.186	35.4547	24.4323	8.46735	13.6333	10.3518	78.6424	110.59	81.8715	28.2373	46.9332	36.8264
556898	XM_017351207	meox2a	mesenchyme homeobox 2a	protein_coding	XP_017206696.1	ZDB-GENE-080613-1	.	-2.70891	108.346	0.372679	-3.85778	0.000114422	0.00157481	5.873	7.30457	7.0337	7.2114	6.46597	6.3839	6.1507	6.29913	170	198	73	57	59	74	1.38939	1.57575	0.627825	0.544739	0.36199	0.483372	4.51771	4.91506	2.10382	1.81662	1.24616	1.7196
503923	XM_021479675	si:ch211-159e12.5	si:ch211-159e12.5	protein_coding	XP_021335350.1	ZDB-GENE-050309-53	.	-2.70447	27.4252	0.655254	-2.19052	0.0284867	0.101419	3.9217	5.31091	4.69179	5.01984	4.77465	4.74456	4.31567	4.21017	28	50	32	27	11	5	0.304313	0.527781	0.359895	0.346793	0.086724	0.03736	0.989496	1.64625	1.20599	1.1565	0.298552	0.132907
322013	NM_214684,XM_021476780	cacng1a	calcium channel, voltage-dependent, gamma subunit 1a	protein_coding	NP_999849.1;XP_021332455.1	ZDB-GENE-030131-732	.	-2.70433	75.4372	0.429774	-3.3396	0.000838988	0.00754391	5.35177	6.78186	6.38366	6.74225	5.87285	5.86906	5.73247	5.7558	105	157	44	39	47	47	2.0588	3.03329	0.901478	0.934666	0.685112	0.757638	6.69435	9.46139	3.02081	3.11696	2.35852	2.6953
101884807	XM_005169009,XM_017357066,XM_021477918	amfrb	autocrine motility factor receptor, E3 ubiquitin protein ligase b, transcript variant X2	protein_coding	XP_005169066.1;XP_017212555.1;XP_021333593.1	ZDB-GENE-130530-643	.	-2.70196	86.132	0.402929	-3.55896	0.000372332	0.00406748	5.54435	6.97265	6.50327	6.81571	6.46814	6.09691	6.14331	5.63353	105	149	95	47	80	25	1.854	2.57157	1.75285	0.967695	1.05606	0.344367	6.02842	8.0212	5.87374	3.22711	3.63552	1.22508
100001242	XM_017355441	LOC100001242	gastrula zinc finger protein XlCGF8.2DB-like	protein_coding	XP_017210930.1	.	.	-2.70131	11.5987	0.666775	-2.15014	0.031544	0.108713	2.67786	4.07025	3.6159	3.51668	3.61281	3.44639	3.38341	3.27117	18	12	17	8	9	3	0.30463	0.207759	0.299602	0.165433	0.119944	0.042659	0.990526	0.648039	1.00395	0.551693	0.412911	0.15176
497129	NM_001024101	pcdh1a6	protocadherin 1 alpha 6	protein_coding	NP_001019272.1	ZDB-GENE-050203-2	.	-2.69915	990.23	0.258598	-5.53951	3.03322e-08	1.47865e-06	9.06234	10.4977	10.0743	10.2195	10.3617	9.03586	9.46184	9.55895	1185	1300	1538	275	764	823	9.84117	10.5513	13.472	2.70659	4.81264	5.48423	31.9993	32.9114	45.144	9.02604	16.5677	19.5102
436732	NM_001002459,XM_021471102	cplx2l	complexin 2, like	protein_coding	NP_001002459.1;XP_021326777.1	ZDB-GENE-040718-160	.	-2.69809	1380.72	0.215275	-6.65167	2.89779e-11	3.17329e-09	9.54358	10.9767	10.7717	10.7472	10.6082	9.71347	9.72686	10.0845	2078	1894	1655	509	808	1210	51.3787	45.1181	42.4192	14.7244	15.5774	23.674	167.062	140.732	142.145	49.1036	53.6258	84.2203
100001663	XM_001341580	si:dkey-32e6.3	si:dkey-32e6.3	protein_coding	XP_001341616.1	ZDB-GENE-081104-408	.	-2.6976	75.1525	0.31453	-4.55181	5.31867e-06	0.000128259	5.34465	6.77703	6.19892	6.62168	6.38112	5.83414	5.83299	5.78873	77	131	96	34	54	47	1.43923	2.40776	1.90417	0.74403	0.762781	0.710598	4.67975	7.51025	6.3808	2.48122	2.6259	2.52796
327214	NM_213663,XM_017358989	tmem33	transmembrane protein 33	protein_coding	NP_998828.1;XP_017214478.1	ZDB-GENE-030131-5425	.	-2.69738	169.941	0.273032	-5.2432	1.57819e-07	6.20007e-06	6.5182	7.95549	7.79209	7.59349	7.51764	6.79325	6.79317	7.1176	287	212	196	61	97	153	7.52851	5.40353	5.37315	1.87418	1.91448	3.20381	24.4795	16.8546	18.0052	6.25011	6.59067	11.3976
445391	NM_001003868,XM_021477469,XM_021477470	nop10	NOP10 ribonucleoprotein homolog (yeast)	protein_coding	NP_001003868.1;XP_021333144.1;XP_021333145.1	ZDB-GENE-041007-4	.	-2.6963	44.4172	0.397445	-3.60045	0.000317671	0.00357368	4.603	6.01195	5.45938	5.7961	5.54349	5.2558	4.98936	5.11598	48	78	53	27	21	29	3.47262	5.51378	3.98414	2.23229	1.13987	1.72286	11.2915	17.1985	13.3507	7.44434	3.92405	6.12907
431714	NM_001002167,XM_005159349	zgc:91968	zgc:91968	protein_coding	NP_001002167.1;XP_005159406.1	ZDB-GENE-040704-1	.	-2.69037	194.557	0.313045	-4.56102	5.09057e-06	0.000123945	6.72709	8.14555	7.7739	8.02932	7.66046	7.30338	6.77929	7.13081	255	322	211	118	80	137	7.61762	9.4038	6.60757	4.20636	1.80933	3.20883	24.7692	29.3322	22.1417	14.0275	6.22869	11.4154
559380	NM_001033917	kbtbd12	kelch repeat and BTB (POZ) domain containing 12	protein_coding	NP_001029089.1	ZDB-GENE-050904-1	.	-2.68965	268.998	0.321549	-4.4392	9.02937e-06	0.000197565	7.19013	8.61458	8.16114	8.63732	8.02427	7.6689	7.62777	7.25419	319	512	257	145	214	116	5.92985	9.2877	5.02035	3.19175	3.01706	1.71758	19.2813	28.9701	16.823	10.644	10.3863	6.11031
100000094	XM_001336435	lbhl	limb bud and heart development, like	protein_coding	XP_001336471.2	ZDB-GENE-030131-7637	.	-2.68909	608.02	0.271692	-5.2527	1.49883e-07	5.93978e-06	8.36435	9.79196	9.7374	9.05523	9.62127	8.63	8.6565	8.75801	1095	476	919	252	408	445	23.9452	10.1617	21.2045	6.52777	6.76039	7.81623	77.8597	31.6964	71.0553	21.7691	23.2729	27.8063
100033630	NR_030061,rna-mir124-3,rna-mir124-3-2	mir124-3	microRNA 124-3	miRNA	.	ZDB-GENE-081208-5	.	-2.6872	32.2357	0.405397	-3.5178	0.000435139	0.00457714	4.12008	5.55713	5.24278	4.97748	5.16891	4.6768	4.72304	4.75351	55	31	46	12	23	24	19.8505	10.5557	17.3189	4.48516	5.91456	6.60164	64.5453	32.9253	58.035	14.9573	20.3611	23.4854
405817	NM_212881	ppm1na	protein phosphatase, Mg2+/Mn2+ dependent, 1Na (putative)	protein_coding	NP_998046.1	ZDB-GENE-040426-2731	.	-2.68063	256.819	0.253426	-5.61337	1.98421e-08	1.03876e-06	7.12855	8.54577	8.29351	7.96391	8.4364	7.60518	7.44941	7.39332	380	240	425	136	170	149	5.668	3.49734	6.68987	2.40018	1.91475	1.78154	18.4299	10.9089	22.4175	8.00422	6.5916	6.33782
566928	XM_009304675,XM_009304676,XM_017357783,XM_017357784,XM_017357785,XM_017357786,XM_017357787,XM_017357788,XM_017357789,XM_017357790,XM_017357791,XM_017357792,XM_017357793,XM_017357794,XM_017357795,XM_017357796,XM_017357798,XM_017357799,XM_017357800,XM_021478901,XM_021478902,XM_021478903,XM_021478904,XM_021478905,XM_021478907,XM_021478908,XM_021478909,XM_021478910	neb	nebulin, transcript variant X28	protein_coding	XP_009302950.1;XP_009302951.1;XP_017213272.1;XP_017213273.1;XP_017213274.1;XP_017213275.1;XP_017213276.1;XP_017213277.1;XP_017213278.1;XP_017213279.1;XP_017213280.1;XP_017213281.1;XP_017213282.1;XP_017213283.1;XP_017213284.1;XP_017213285.1;XP_017213287.1;XP_017213288.1;XP_017213289.1;XP_021334576.1;XP_021334577.1;XP_021334578.1;XP_021334579.1;XP_021334580.1;XP_021334582.1;XP_021334583.1;XP_021334…	ZDB-GENE-041111-216	.	-2.68046	33952.1	0.270423	-5.26021	1.43894e-07	5.72243e-06	14.1713	15.5938	15.1328	15.728	14.9689	14.4404	14.4822	14.4465	38780	67595	30778	14896	24374	22281	90.1196	157.263	74.5614	40.6813	42.9326	41.6134	293.03	490.533	249.852	135.666	147.797	148.04
101883322	XR_002458139,XR_223449	si:dkey-115f9.3	si:dkey-115f9.3, transcript variant X1	lncRNA	.	ZDB-GENE-110914-240	.	-2.67929	28.6004	0.410962	-3.45981	0.000540558	0.00541025	3.95349	5.38226	4.85945	4.94552	5.05256	4.5578	4.59307	4.54803	33	37	46	12	22	18	0.563893	0.625429	0.823521	0.209773	0.29206	0.244185	1.83354	1.95083	2.75958	0.69956	1.00543	0.86869
796164	NM_001082915	gpr186	G protein-coupled receptor 186	protein_coding	NP_001076384.1	ZDB-GENE-060503-489	.	-2.67682	192.561	0.207434	-6.84805	7.48654e-12	9.58785e-10	6.7065	8.1328	7.81216	7.76723	7.91011	7.02446	7.06444	7.19126	265	235	283	76	128	148	10.2071	8.84454	11.5261	3.46494	3.7214	4.58031	33.1891	27.5878	38.6234	11.555	12.811	16.2945
140538	gene-ND4L	ND4L	NADH dehydrogenase subunit 4L	protein_coding	NP_059339.1	ZDB-GENE-011205-11	.	-2.67499	837.157	0.195873	-7.24723	4.25384e-13	6.88757e-11	8.83011	10.2517	10.0329	9.99882	9.92123	9.02786	9.05985	9.33751	1241	1119	1044	317	517	705	183.804	162.017	163.115	55.6012	58.0968	83.8322	597.651	505.362	546.592	185.421	200	298.233
562028	NM_001098388	zcchc24	zinc finger, CCHC domain containing 24	protein_coding	NP_001091858.1	ZDB-GENE-030131-3573	.	-2.67437	868.53	0.246083	-5.76715	8.06226e-09	4.77168e-07	8.88597	10.3037	10.0516	10.2768	9.68679	9.31297	9.16853	9.09806	1248	1485	789	451	584	508	9.05939	10.536	6.03917	3.87729	3.21509	2.9609	29.4572	32.8636	20.237	12.9301	11.068	10.5334
541427	NM_001013553,XM_005173085,XM_005173086	bscl2l	Bernardinelli-Seip congenital lipodystrophy 2, like	protein_coding	NP_001013571.1;XP_005173142.1;XP_005173143.1	ZDB-GENE-050320-130	.	-2.67331	84.3076	0.277352	-5.1149	3.13911e-07	1.11183e-05	5.51543	6.94103	6.54537	6.74488	6.47093	5.93952	5.9888	6.01386	111	136	95	34	60	60	2.28365	2.73054	2.05236	0.820633	0.928239	0.981637	7.42544	8.51705	6.87736	2.73668	3.1955	3.49218
352944	NM_178307	cxcl12a	chemokine (C-X-C motif) ligand 12a (stromal cell-derived factor 1)	protein_coding	NP_840092.1	ZDB-GENE-030318-1	.	-2.67193	190.36	0.299266	-4.73786	2.15984e-06	5.90852e-05	6.69857	8.11298	7.97623	7.8715	7.50084	7.12855	6.83614	7.20628	328	272	175	93	91	156	9.49021	7.67003	5.33997	3.17611	1.98689	3.61057	30.8581	23.9243	17.894	10.5918	6.83994	12.8446
571639	gene-c1ql1b	c1ql1b	.	pseudogene	.	ZDB-GENE-080424-2	.	-2.66749	48.0841	0.443438	-3.19207	0.00141259	0.0112709	4.7104	6.12904	5.75835	5.30058	5.98158	5.19229	5.249	5.19595	72	29	95	20	37	31	3.84028	1.49791	5.36228	1.2176	1.47109	1.32928	12.487	4.67226	17.9688	4.0605	5.06428	4.72891
550456	NM_001017760,XM_021469325	lrrc39	leucine rich repeat containing 39	protein_coding	NP_001017760.1;XP_021325000.1	ZDB-GENE-050417-279	.	-2.667	555.659	0.280436	-5.04649	4.50008e-07	1.51572e-05	8.243	9.65885	9.28351	9.72592	8.98695	8.52322	8.52052	8.62976	705	1065	476	237	369	407	12.517	18.3372	10.1769	7.59632	7.65448	7.07243	40.6999	57.197	34.1023	25.3325	26.3508	25.1602
790915	NM_001080063,XM_009291337,XM_017351021,XM_017351022,XM_017351023,XM_017351024,XM_017351025,XM_017351026,XM_017351027,XM_017351028,XM_017351029,XM_017351031,XM_017351032,XM_017351033,XM_017351035,XM_017351036,XM_017351037,XM_017351038,XM_021481472,XM_021481473,XM_021481474	elna	elastin a	protein_coding	NP_001073532.2;XP_009289612.1;XP_017206510.1;XP_017206511.1;XP_017206512.1;XP_017206513.1;XP_017206514.1;XP_017206515.1;XP_017206516.1;XP_017206517.1;XP_017206518.1;XP_017206520.1;XP_017206521.1;XP_017206522.1;XP_017206524.1;XP_017206525.1;XP_017206526.1;XP_017206527.1;XP_021337147.1;XP_021337148.1;XP_021337149.1	ZDB-GENE-061212-1	.	-2.66629	482.225	0.248902	-5.68429	1.31354e-08	7.23843e-07	8.03964	9.45392	9.04566	9.47941	8.90978	8.40294	8.34962	8.34496	587	884	477	227	330	313	3.42916	4.93249	2.94532	1.59672	1.43032	1.44443	11.1502	15.3854	9.86964	5.32482	4.92392	5.13857
140511	rna-trnP	trnP	tRNA-Pro	tRNA	.	ZDB-GENE-011205-38	.	-2.66106	9.12915	0.712586	-1.98152	0.0475335	NA	2.34863	3.71862	3.30505	3.1383	3.22211	3.10602	3.02336	3.0287	17	8	12	6	5	5	10.4789	4.38143	7.5733	4.45764	2.31499	2.16438	34.0727	13.6665	25.3778	14.8655	7.96945	7.69979
558355	XM_021468205	zgc:162972	zgc:162972	protein_coding	XP_021323880.1	ZDB-GENE-070424-49	.	-2.66058	54.9205	0.329888	-4.27945	1.87355e-05	0.000359912	4.89445	6.3237	5.90852	6.06847	5.84729	5.32945	5.50555	5.40732	73	87	63	19	47	36	1.20644	1.39567	1.08384	0.357686	0.581827	0.469779	3.92284	4.35334	3.6319	1.19283	2.00296	1.67124
108191324	XR_002459502,XR_002459503	LOC108191324	uncharacterized LOC108191324, transcript variant X1	lncRNA	.	.	.	-2.64983	15.3787	0.635052	-2.21384	0.0268398	0.0971428	3.05311	4.48911	3.83065	4.21178	3.88491	3.65394	3.72553	3.78875	13	34	15	4	11	14	0.483324	1.41897	0.608717	0.161116	0.317339	0.403213	1.57156	4.42604	2.03978	0.537298	1.09245	1.43443
394068	NM_201093	tnni2a.2	troponin I type 2a (skeletal, fast), tandem duplicate 2	protein_coding	NP_957387.1	ZDB-GENE-040426-970	.	-2.64532	664.359	0.27147	-5.16978	2.34367e-07	8.72352e-06	8.50903	9.9135	9.46819	9.9978	9.31987	8.75261	8.83626	8.86386	773	1283	620	274	478	473	14.1522	22.9587	11.9735	5.94805	6.63106	6.95381	46.0169	71.6123	40.1228	19.8358	22.8277	24.7382
797776	NM_001100059,XM_005159334	si:ch211-133n4.6	si:ch211-133n4.6	protein_coding	NP_001093529.1;XP_005159391.1	ZDB-GENE-060503-571	.	-2.64493	78.1592	0.385257	-3.64233	0.000270185	0.00313758	5.41377	6.82895	6.27366	6.78889	6.21498	5.73382	6.00436	5.82532	84	158	73	26	72	49	2.99814	5.84857	2.84393	1.05775	2.52152	2.03349	9.74867	18.2428	9.52988	3.52742	8.68042	7.23416
797797	NM_001170599	tbx21	T-box 21	protein_coding	NP_001164070.1	ZDB-GENE-080104-3	.	-2.64391	92.98	0.357721	-3.92113	8.81333e-05	0.00127249	5.67991	7.07355	6.6178	7.02414	6.43127	6.21918	5.9381	6.11619	113	179	82	52	48	65	2.17748	3.36537	1.65603	1.17847	0.688551	1.00704	7.08024	10.4972	5.54929	3.93001	2.37036	3.58254
436863	NM_001002590	hrasls	HRAS-like suppressor	protein_coding	NP_001002590.2	ZDB-GENE-040718-330	.	-2.641	69.3893	0.411987	-3.4008	0.000671899	0.00633816	5.26966	6.64677	6.11146	6.49154	6.17812	5.96411	5.45605	5.63091	76	122	80	51	27	40	4.07943	6.39067	4.5261	3.21337	1.09678	1.71323	13.2646	19.9337	15.1668	10.7161	3.77571	6.09482
431764	NM_001002217	cpa4	carboxypeptidase A4	protein_coding	NP_001002217.1	ZDB-GENE-040704-61	.	-2.63972	32.4326	0.412355	-3.39607	0.000683605	0.00642985	4.13819	5.56245	5.14936	5.01382	5.25663	4.64056	4.79833	4.74661	46	33	53	10	28	23	1.42576	0.993428	1.75982	0.370172	0.663557	0.566552	4.63597	3.09869	5.89708	1.23446	2.28432	2.01551
445226	NM_001003620	casq1a	calsequestrin 1a	protein_coding	NP_001003620.2	ZDB-GENE-040801-139	.	-2.63924	578.973	0.347296	-4.0315	5.54232e-05	0.000874883	8.3148	9.71342	9.23898	9.88441	8.89535	8.7701	8.52939	8.49885	663	1243	421	323	368	337	9.79259	17.9436	6.55876	5.64187	4.12226	3.99501	31.8413	55.9695	21.9781	18.8147	14.191	14.2123
559083	NM_001044885,XM_021468086	klhl38a	kelch-like family member 38a	protein_coding	NP_001038350.1;XP_021323761.1	ZDB-GENE-060503-737	.	-2.63617	45.1786	0.394719	-3.54288	0.000395784	0.00426611	4.63254	6.03458	5.54203	5.87216	5.44376	5.15331	5.22251	5.07843	54	85	43	20	38	25	0.780603	1.11434	0.557958	0.293961	0.356705	0.24562	2.53819	3.47582	1.86969	0.980312	1.22797	0.873794
404207	NM_212819,XM_005160517	cx52.6	connexin 52.6	protein_coding	NP_997984.1;XP_005160574.2	ZDB-GENE-040310-6	.	-2.63539	24.0127	0.569186	-2.45617	0.0140426	0.0616179	3.70346	5.12921	4.42652	4.55447	4.92699	4.19555	4.42267	4.28381	19	25	53	6	25	15	0.453345	0.466703	1.09902	0.140718	0.582584	0.329432	1.47409	1.45573	3.68277	0.469272	2.00557	1.17195
768159	NM_001077302,XM_005170075	si:ch211-195b13.1	si:ch211-195b13.1	protein_coding	NP_001070770.2;XP_005170132.1	ZDB-GENE-030131-7626	.	-2.63425	1929.35	0.206661	-6.76177	1.36319e-11	1.62635e-09	10.0513	11.45	11.2627	10.9825	11.3052	10.1664	10.4186	10.4494	2914	2012	2897	686	1476	1464	43.3529	29.2428	45.4164	12.0629	16.6474	17.4718	140.965	91.2137	152.189	40.2279	57.3093	62.1559
798606	XM_001339010,XM_009297527	tecrl2a	trans-2,3-enoyl-CoA reductase-like 2a, transcript variant X1	protein_coding	XP_001339046.3;XP_009295802.1	ZDB-GENE-131121-138	.	-2.63041	62.3796	0.38183	-3.65421	0.000257974	0.00302259	5.08862	6.50354	6.16787	6.307	5.85424	5.39595	5.67216	5.63704	93	106	54	17	54	48	2.42411	2.72497	1.48202	0.504585	1.07268	1.005	7.88218	8.49969	4.96617	1.68271	3.69273	3.57528
568893	NM_001045170	fam46bb	family with sequence similarity 46, member Bb	protein_coding	NP_001038635.1	ZDB-GENE-060503-431	.	-2.62961	227.792	0.354727	-3.93218	8.41801e-05	0.0012232	6.97623	8.3649	7.7313	8.44105	7.83611	7.54921	7.22755	7.09223	216	462	234	145	143	110	3.19651	6.68228	3.65938	2.54775	1.60044	1.30261	10.3937	20.8433	12.2624	8.49633	5.50956	4.63403
100038781	XM_017352655,XM_021468666,XM_021468667,XM_021468668,XM_021468669,XM_021468670,XM_021468671,XM_021468672	trdn	triadin, transcript variant X8	protein_coding	XP_017208144.2;XP_021324341.1;XP_021324342.1;XP_021324343.1;XP_021324344.1;XP_021324345.1;XP_021324346.1;XP_021324347.1	ZDB-GENE-041014-193	.	-2.62651	857.861	0.302091	-4.61168	3.99428e-06	0.000101165	8.88585	10.2792	9.80689	10.43	9.57972	9.16519	9.17089	9.20044	969	1766	710	382	600	595	6.4181	11.474	5.42651	2.98064	3.17284	3.78563	20.8689	35.7897	18.184	9.93995	10.9226	13.4674
503884	NM_001256212	fxyd1	FXYD domain containing ion transport regulator 1 (phospholemman)	protein_coding	NP_001243141.1	ZDB-GENE-050309-14	.	-2.62557	223.607	0.312541	-4.45583	8.35697e-06	0.000186453	6.9478	8.33879	8.05598	8.29244	7.65748	7.36561	7.41451	7.07778	321	394	187	112	188	107	13.3592	16.0147	8.20819	5.51911	5.93452	3.5709	43.4383	49.9529	27.5053	18.4054	20.4298	12.7035
445083	NM_001003477	dhrs3a	dehydrogenase/reductase (SDR family) member 3a	protein_coding	NP_001003477.1	ZDB-GENE-040801-217	.	-2.62318	109.376	0.275191	-5.05582	4.28548e-07	1.45861e-05	5.90904	7.30982	6.87392	7.16873	6.87115	6.24345	6.33054	6.42247	133	182	126	41	77	86	3.62191	4.84927	3.61381	1.32358	1.5754	1.87865	11.7769	15.1258	12.1097	4.41394	5.42338	6.6833
100537109	XM_021481218,XM_021481219	si:ch73-335m24.2	si:ch73-335m24.2, transcript variant X1	protein_coding	XP_021336893.1;XP_021336894.1	ZDB-GENE-100922-203	.	-2.6227	71.0286	0.412138	-3.37521	0.000737607	0.00679954	5.29899	6.68213	6.06072	6.68654	6.01617	5.8409	5.6614	5.67336	69	154	61	40	44	43	1.92749	4.27489	1.83254	1.29105	0.898852	0.928771	6.26737	13.3342	6.14075	4.30546	3.09433	3.30411
108181107	XM_021469466	LOC108181107	neoverrucotoxin subunit alpha-like	protein_coding	XP_021325141.1	.	.	-2.62216	41.9248	0.464259	-2.99565	0.00273862	0.0186043	4.56089	5.91281	5.65115	5.36165	5.49412	5.30049	4.91069	4.88009	73	42	54	34	20	17	1.76722	0.988306	1.39531	0.96069	0.357905	0.327853	5.74626	3.08271	4.67562	3.20375	1.2321	1.16634
327154	NM_200507	fam46c	family with sequence similarity 46, member C	protein_coding	NP_956801.2	ZDB-GENE-030131-5365	.	-2.62138	618.04	0.349789	-3.97476	7.04504e-05	0.00105064	8.41625	9.80487	9.29764	9.97532	9.04403	8.90481	8.67046	8.49295	679	1319	480	363	419	314	16.8006	31.8768	12.5204	10.6244	7.8609	6.22641	54.6282	99.4298	41.9553	35.4307	27.0615	22.1505
799300	NM_001161446,XM_005171924,XM_009301554,XM_021476335	myhz1.2	myosin, heavy polypeptide 1.2, skeletal muscle	protein_coding	NP_001154918.1;XP_005171981.1;XP_009299829.1;XP_021332010.1	ZDB-GENE-070705-73	.	-2.61812	28017.5	0.273221	-5.08208	3.73322e-07	1.29396e-05	13.9188	15.3073	14.9414	15.3879	14.6966	14.3858	14.1485	14.0216	35002	52204	25455	16000	18685	15211	256.331	373.604	196.844	138.914	104.127	89.4613	833.478	1165.34	659.614	463.255	358.461	318.259
447879	NM_001004618,NM_001327784	nmrk2	nicotinamide riboside kinase 2	protein_coding	NP_001004618.2;NP_001314713.1	ZDB-GENE-040912-44	.	-2.61783	888.38	0.315366	-4.40242	1.07052e-05	0.000225946	8.94005	10.3282	9.9237	10.4787	9.53214	9.2676	9.20218	9.2122	1083	1828	657	425	609	589	36.4683	60.2478	23.433	17.0497	15.6297	16.0472	118.579	187.924	78.5229	56.858	53.8059	57.088
108191933	XR_001800787	LOC108191933	uncharacterized LOC108191933	lncRNA	.	.	.	-2.61626	25.1695	0.443285	-3.13006	0.00174771	0.0132366	3.80142	5.18572	4.6396	4.86654	4.75038	4.42298	4.35506	4.43172	27	41	33	12	15	19	1.08638	1.59465	1.39971	0.541873	0.44329	0.605869	3.53246	4.974	4.69038	1.80706	1.52604	2.15538
792903	NM_001317755	rcvrnb	recoverin b	protein_coding	NP_001304684.1	ZDB-GENE-120815-1	.	-2.61498	21.0112	0.513613	-2.70009	0.00693212	0.037017	3.55031	4.92159	4.58766	4.40577	4.43304	4.20236	4.03952	4.23735	37	23	25	11	8	19	2.62074	1.57234	1.84515	0.901542	0.39664	1.076	8.52153	4.90442	6.18301	3.0065	1.36545	3.82787
103911891	XM_017358495	tnfrsf13b	TNF receptor superfamily member 13B	protein_coding	XP_017213984.1	.	.	-2.61251	15.1638	0.619668	-2.23577	0.0253668	0.0934384	3.07233	4.45394	4.19611	3.81392	3.8513	3.71948	3.72991	3.68502	36	12	14	7	12	9	1.00602	0.329552	0.420944	0.229325	0.260925	0.207361	3.27113	1.02794	1.41057	0.764764	0.898244	0.737687
100093704	NM_001198743	smim7	small integral membrane protein 7	protein_coding	NP_001185672.1	ZDB-GENE-060810-180	.	-2.60928	62.3124	0.316906	-4.36614	1.26461e-05	0.000259422	5.10113	6.49667	6.28386	6.10301	5.99515	5.51423	5.64626	5.60818	108	78	67	23	50	44	4.14701	2.93794	2.6984	1.0214	1.46026	1.34447	13.4843	9.16397	9.04223	3.40622	5.02701	4.78294
492328	NM_001007294	ankrd9	ankyrin repeat domain 9	protein_coding	NP_001007295.1	ZDB-GENE-041114-3	.	-2.60859	233.15	0.292135	-4.73503	2.19021e-06	5.98166e-05	7.01715	8.39562	7.96142	8.41335	7.8227	7.50169	7.30533	7.25912	277	436	222	130	153	136	10.3911	15.9869	8.77392	5.74353	4.33705	4.08604	33.7873	49.866	29.4011	19.1538	14.9305	14.5361
553479	XM_687026	si:ch211-133j6.3	si:ch211-133j6.3	protein_coding	XP_692118.7	ZDB-GENE-090312-205	.	-2.60654	20.5791	0.481364	-2.87129	0.00408802	0.0250114	3.5112	4.89512	4.42786	4.37205	4.55286	4.14008	4.09489	4.1897	27	22	34	9	12	17	0.553607	0.445733	0.744758	0.200123	0.181568	0.284974	1.80009	1.39033	2.49565	0.667378	0.625056	1.01379
58082	NM_131563	tnnc2	troponin C type 2 (fast)	protein_coding	NP_571638.1	ZDB-GENE-000322-2	.	-2.60628	2368.96	0.359351	-3.8458	0.000120159	0.00163687	10.3599	11.7414	11.3941	11.8823	10.8792	10.8914	10.5937	10.2939	3078	4791	1644	1495	1624	1050	92.3958	140.599	52.064	53.201	36.9863	25.2923	300.432	438.555	174.464	177.417	127.327	89.9775
553767	NM_001172635	atpv0e2	ATPase, H+ transporting V0 subunit e2	protein_coding	NP_001166106.1	ZDB-GENE-050522-135	.	-2.60581	303.489	0.317021	-4.3585	1.30959e-05	0.00026648	7.39435	8.77723	8.79654	8.1078	8.43101	7.6318	7.54879	7.93897	601	254	380	121	168	277	28.6757	11.8136	19.1105	6.79891	6.07802	10.5809	93.241	36.8488	64.0384	22.6733	20.9238	37.6415
793666	NM_001020800,NM_001114450	popdc2	popeye domain containing 2	protein_coding	NP_001018636.1;NP_001107922.1	ZDB-GENE-060518-2	.	-2.60573	112.447	0.417036	-3.31312	0.000922626	0.00808117	5.96015	7.34552	6.95855	7.37928	6.41317	6.27107	6.46371	6.26108	151	236	65	45	99	67	2.50904	3.84337	1.13295	0.873244	1.24518	0.889133	8.15832	11.9882	3.79648	2.91213	4.28657	3.16309
568467	XM_001921279	chrna3	cholinergic receptor, nicotinic, alpha 3	protein_coding	XP_001921314.1	ZDB-GENE-070822-1	.	-2.60452	115.067	0.391812	-3.52468	0.000423988	0.00448481	6.00698	7.3735	6.96116	7.28978	6.78266	6.66948	6.32246	6.0671	146	206	109	83	74	42	1.90372	2.6328	1.49697	1.27582	0.728871	0.437844	6.19007	8.2122	5.01629	4.25467	2.50917	1.55763
100034402	NM_001144052,XM_005166003,XM_009302530,XM_009302531,XM_009302532	tgfa	transforming growth factor, alpha	protein_coding	NP_001137524.1;XP_005166060.1;XP_009300805.1;XP_009300806.1;XP_009300807.1	ZDB-GENE-040724-208	.	-2.60407	275.415	0.317428	-4.34987	1.36219e-05	0.000275945	7.2553	8.63681	8.64829	7.82539	8.38315	7.53931	7.62291	7.59161	544	192	385	117	207	189	7.12979	2.54158	5.36715	2.00684	2.60091	2.09777	23.183	7.92768	17.9851	6.69251	8.95372	7.46283
436603	NM_001002331	agxta	alanine-glyoxylate aminotransferase a	protein_coding	NP_001002331.1	ZDB-GENE-040718-16	.	-2.6038	45.9348	0.374622	-3.68537	0.000228374	0.00274194	4.66632	6.05479	5.75996	5.62642	5.61742	5.1628	5.3359	5.04924	74	56	56	19	46	21	2.34003	1.72559	1.88498	0.701226	1.11586	0.536819	7.60876	5.38244	6.3165	2.33848	3.84138	1.90973
30201	NM_131007	spon2a	spondin 2a, extracellular matrix protein	protein_coding	NP_571082.1	ZDB-GENE-990415-160	.	-2.60106	123.302	0.332693	-4.14527	3.39415e-05	0.000590394	6.09708	7.47695	7.07433	7.47101	6.77515	6.488	6.4982	6.4712	157	239	99	56	90	82	2.03865	3.0372	1.35153	0.860972	0.888426	0.85565	6.62882	9.47359	4.52894	2.87121	3.05844	3.04398
114421	NM_131818,XM_021476750,XM_021476751	angptl3	angiopoietin-like 3	protein_coding	NP_571893.2;XP_021332425.1;XP_021332426.1	ZDB-GENE-010817-3	.	-2.60098	299.745	0.303885	-4.53809	5.67672e-06	0.000135592	7.38053	8.75775	8.30263	8.77779	8.14955	7.81754	7.78166	7.58391	347	581	273	156	231	159	3.9732	6.52414	3.68926	2.59499	2.01439	2.21002	12.9192	20.35	12.3625	8.65387	6.93463	7.86217
110439513	XR_002458479	LOC110439513	uncharacterized LOC110439513	lncRNA	.	.	.	-2.6001	31.1085	0.409653	-3.36521	0.000764845	0.00698812	4.10425	5.49243	4.97098	5.20314	5.04865	4.66514	4.74572	4.6321	35	51	39	13	27	18	0.571317	0.8104	0.667227	0.233802	0.330638	0.236389	1.85768	2.52779	2.23585	0.779694	1.13823	0.840955
393807	NM_200834	ppp1r3cb	protein phosphatase 1, regulatory subunit 3Cb	protein_coding	NP_957128.1	ZDB-GENE-040426-1733	.	-2.59891	650.331	0.164812	-8.36051	6.24488e-17	2.52784e-14	8.4971	9.87552	9.7268	9.4968	9.60862	8.7931	8.79542	8.85736	1026	745	857	288	451	467	17.3507	12.311	15.2888	5.76518	5.78666	6.33734	56.417	38.4002	51.2323	19.226	19.9208	22.5451
570014	XM_693442	LOC570014	sodium-dependent lysophosphatidylcholine symporter 1-like, transcript variant X1	protein_coding	XP_698534.3	.	.	-2.59493	22.6125	0.526425	-2.61328	0.00896785	0.0447662	3.68793	5.01513	4.49862	4.52535	4.69547	4.41871	4.14313	4.17148	26	26	38	18	10	11	0.496478	0.485045	0.787699	0.405429	0.138778	0.168884	1.61433	1.51295	2.63955	1.35204	0.477747	0.600807
431720	NM_001002173,XR_001797330	nr4a1	nuclear receptor subfamily 4, group A, member 1	protein_coding	NP_001002173.1	ZDB-GENE-040704-11	.	-2.59452	962.223	0.195491	-7.03597	1.97884e-12	2.7861e-10	9.06453	10.4399	10.1626	10.3745	9.96885	9.38773	9.4029	9.31973	1315	1546	1008	450	715	613	19.7693	22.5715	15.968	8.02598	8.07347	7.34021	64.2812	70.4048	53.5082	26.7654	27.7932	26.1128
58045	NM_001328159,NM_131530,XM_005172774	hoxc6b	homeobox C6b	protein_coding	NP_001315088.1;NP_571605.2;XP_005172831.1	ZDB-GENE-000822-1	.	-2.59432	530.168	0.318774	-4.31451	1.59954e-05	0.000315565	8.20547	9.5796	9.20162	9.69766	8.7965	8.60933	8.43135	8.45714	666	1065	394	279	344	340	6.92695	10.8371	4.31906	3.43945	2.71111	3.01467	22.5235	33.8028	14.473	11.47	9.33311	10.7247
574000	NM_001025179	tnnt2d	troponin T2d, cardiac	protein_coding	NP_001020350.1	ZDB-GENE-050626-97	.	-2.59387	297.315	0.31184	-4.40965	1.03537e-05	0.000220166	7.37106	8.74513	8.17328	8.83716	8.20127	7.7659	7.76135	7.54143	299	595	294	150	233	162	13.8445	26.9689	14.3437	8.22418	8.17096	6.02554	45.0163	84.1211	48.065	27.4263	28.1288	21.4359
108192140	XR_001800977	LOC108192140	uncharacterized LOC108192140	lncRNA	.	.	.	-2.59376	257.403	0.22656	-6.06923	1.28523e-09	9.67896e-08	7.16053	8.53815	8.30011	8.25566	8.20349	7.44664	7.36402	7.69717	379	337	322	106	147	227	7.2024	6.2602	6.46464	2.37674	2.11121	3.4613	23.4191	19.5267	21.6627	7.92604	7.26793	12.3136
393341	NM_200370	tmem254	transmembrane protein 254	protein_coding	NP_956664.1	ZDB-GENE-040426-1348	.	-2.59359	186.164	0.233161	-5.897	3.70163e-09	2.41117e-07	6.70184	8.06731	7.87335	7.74986	7.68708	7.18851	6.90154	7.09702	292	236	222	102	102	133	7.44643	5.87974	5.96496	3.06285	1.97048	2.7067	24.2126	18.34	19.9883	10.2141	6.78344	9.62911
100037374	NM_001089526,XM_005170895	fgfbp2b	fibroblast growth factor binding protein 2b	protein_coding	NP_001082995.1;XP_005170952.1	ZDB-GENE-070410-95	.	-2.59346	288.112	0.326224	-4.21453	2.50301e-05	0.000458032	7.32776	8.69897	8.20686	8.79778	8.04308	7.8148	7.56197	7.54363	320	583	249	166	182	169	10.9033	19.4599	8.93532	6.69285	4.69223	4.61287	35.4528	60.6991	29.9419	22.3196	16.1532	16.4103
140516	rna-trnQ	trnQ	tRNA-Gln	tRNA	.	ZDB-GENE-011205-22	.	-2.59314	87.5609	0.350713	-3.91973	8.86464e-05	0.00127827	5.59409	6.9866	6.47979	6.84427	6.5568	5.7997	6.06086	6.1976	98	150	104	23	66	80	60.3707	90.7894	67.8643	16.3031	30.707	39.3394	196.299	283.189	227.41	54.3683	105.71	139.95
497580	XM_683442	si:ch211-106h11.3	si:ch211-106h11.3, transcript variant X1	protein_coding	XP_688534.6	ZDB-GENE-050208-296	.	-2.59228	304.293	0.34751	-3.95448	7.67004e-05	0.00113046	7.40653	8.77783	8.3106	8.90556	8.01307	7.88027	7.65838	7.59115	350	636	231	174	200	173	3.654	6.49912	2.5463	2.14994	1.58158	1.45232	11.8812	20.272	8.53253	7.16971	5.44464	5.16662
402807	NM_205574,XM_005161792	pvalb7	parvalbumin 7	protein_coding	NP_991137.2;XP_005161849.1	ZDB-GENE-040718-285	.	-2.59127	82.1444	0.341976	-4.01682	5.89887e-05	0.000915861	5.5017	6.89458	6.57269	6.59543	6.46898	5.75022	6.18107	5.87602	119	115	98	23	88	48	5.23618	5.32373	4.61311	1.1266	3.19635	1.61548	17.0258	16.6057	15.4583	3.75702	11.0036	5.74708
445199	NM_001003593	cks1b	CDC28 protein kinase regulatory subunit 1B	protein_coding	NP_001003593.1	ZDB-GENE-040801-112	.	-2.59116	31.2208	0.461857	-2.97408	0.00293869	0.0197025	4.09425	5.5034	5.18941	5.08264	4.96679	4.50435	4.75849	4.76266	53	41	33	6	28	27	2.52009	1.90899	1.65332	0.338781	1.01664	1.02454	8.19425	5.95449	5.54021	1.12978	3.49981	3.64482
100310784	NM_001009897,XM_005166005	twf2	twinfilin actin binding protein 2	protein_coding	NP_001009897.1;XP_005166062.1	.	.	-2.59095	449.598	0.371908	-3.69307	0.000221565	0.00267883	7.96829	9.34154	8.67564	9.57775	8.55915	8.30426	8.28339	8.16846	412	1040	340	220	334	273	9.20745	26.4172	8.93971	7.00333	6.46471	6.14364	29.9387	82.4001	29.9566	23.355	22.255	21.856
108191292	XR_001800241	LOC108191292	uncharacterized LOC108191292	lncRNA	.	.	.	-2.59011	132.425	0.378487	-3.62763	0.000286031	0.00326802	6.20855	7.57664	7.06767	7.65313	6.81442	6.69557	6.46891	6.53184	148	282	99	74	80	85	3.10862	5.80044	2.18854	1.8315	1.26971	1.42938	10.1079	18.0927	7.3337	6.10775	4.37103	5.08504
101886416	NM_001303054	si:dkey-92j12.6	si:dkey-92j12.6	protein_coding	NP_001289983.1	ZDB-GENE-100922-33	.	-2.58872	57.9358	0.356182	-3.85263	0.000116855	0.00160145	5.01056	6.38606	6.07508	5.81845	6.13226	5.46023	5.3716	5.63188	88	55	91	24	31	53	4.1835	2.53089	4.54249	1.31002	1.10943	2.00187	13.603	7.89431	15.2217	4.36873	3.81926	7.12165
103910418	XR_660740	LOC103910418	uncharacterized LOC103910418	lncRNA	.	.	.	-2.58856	62.0107	0.285179	-4.81153	1.49776e-06	4.35273e-05	5.11624	6.48118	6.095	6.13015	6.16047	5.64103	5.54604	5.6001	82	81	86	31	40	43	0.819114	0.790953	0.905731	0.366082	0.301156	0.341523	2.66341	2.46713	3.03507	1.22083	1.03674	1.21497
100033651	NR_030081,rna-mir132-2	mir132-2	microRNA 132-2	miRNA	.	ZDB-GENE-081211-9	.	-2.58844	15.9129	0.600387	-2.28533	0.0222935	0.0856336	3.12117	4.53137	4.1749	3.93134	4.05508	3.70025	3.80961	3.88578	30	14	21	3	12	16	10.4325	4.55453	7.80973	1.01586	3.12927	4.35896	33.922	14.2064	26.1701	3.38774	10.7726	15.507
101882900	XM_009306717	LOC101882900	uncharacterized LOC101882900	protein_coding	XP_009304992.1	.	.	-2.58692	30.8789	0.58394	-2.34825	0.018862	0.0759845	4.09249	5.48215	4.99543	4.59318	5.3425	4.48738	4.71281	4.64612	41	14	70	8	29	23	1.15048	0.377981	2.05583	0.245746	0.618354	0.498201	3.74087	1.17899	6.88898	0.819526	2.12871	1.77235
557778	XM_680899	cilp2	cartilage intermediate layer protein 2	protein_coding	XP_685991.4	ZDB-GENE-050208-436	.	-2.58631	264.404	0.32385	-4.23313	2.30466e-05	0.000427162	7.20167	8.57593	8.18883	8.64543	7.83979	7.40043	7.57345	7.60677	333	521	206	99	201	201	2.04132	3.12495	1.33091	0.717535	0.936345	0.987493	6.63751	9.7473	4.45983	2.39287	3.2234	3.51301
110440165	XR_002459797	LOC110440165	uncharacterized LOC110440165	lncRNA	.	.	.	-2.58547	25.8059	0.493866	-2.77489	0.00552198	0.0313558	3.82571	5.22622	4.89124	4.60488	4.85334	4.30281	4.45202	4.52591	44	22	39	6	20	24	2.65839	1.28792	2.44689	0.376757	0.91677	1.13911	8.64394	4.01726	8.19943	1.25643	3.15602	4.05238
64267	NM_131668	atp1b1a	ATPase, Na+/K+ transporting, beta 1a polypeptide	protein_coding	NP_571743.3	ZDB-GENE-001127-3	.	-2.58425	1787.78	0.187216	-7.31639	2.54728e-13	4.40777e-11	9.96214	11.3321	11.0666	11.2702	10.8647	10.2437	10.2715	10.2616	2456	2855	1871	805	1298	1224	48.8303	55.4774	39.2407	18.9509	19.5747	19.529	158.775	173.044	131.494	63.1983	67.3866	69.4744
324309	NM_001039621,XM_009304495	fstl1b	follistatin-like 1b	protein_coding	NP_001034710.1;XP_009302770.1	ZDB-GENE-030131-3029	.	-2.5834	2491.17	0.240898	-5.68402	1.31561e-08	7.23843e-07	10.4415	11.8105	11.5038	11.8512	11.213	10.7946	10.6664	10.7166	3288	4436	2268	1244	1650	1678	37.8643	50.2877	28.0087	19.3902	16.5081	16.4592	123.118	156.857	93.8561	64.6633	56.8297	58.5536
100331841	XM_021477136	gpr17	G protein-coupled receptor 17	protein_coding	XP_021332811.1	ZDB-GENE-100922-133	.	-2.58258	235.443	0.298609	-4.58396	4.56248e-06	0.000114027	7.03968	8.40649	8.15623	8.3432	7.74396	7.43066	7.18567	7.49901	346	401	199	116	125	191	3.23521	3.66003	1.96496	1.27599	0.887645	1.42832	10.5195	11.4163	6.5845	4.25523	3.05575	5.08124
403131	NM_001131051,XM_009307228	tlr4ba	toll-like receptor 4b, duplicate a	protein_coding	NP_001124523.1;XP_009305503.1	ZDB-GENE-040219-8	.	-2.58215	116.794	0.271735	-5.03643	4.74294e-07	1.59105e-05	6.02241	7.39734	7.17351	6.84044	7.18251	6.35631	6.44673	6.48845	184	111	177	46	86	88	2.18032	1.21567	2.07484	0.775103	1.11858	1.33414	7.08949	3.7919	6.95271	2.58485	3.85077	4.74622
550418	NM_001017723	zgc:112163	zgc:112163	protein_coding	NP_001017723.1	ZDB-GENE-050417-227	.	-2.58183	20.4383	0.51376	-2.66349	0.00773342	0.039997	3.49824	4.88639	4.54657	4.30776	4.45309	4.08027	4.22607	4.07661	36	19	28	7	21	11	1.4877	0.751669	1.20116	0.341113	0.659844	0.370994	4.83735	2.34459	4.02503	1.13756	2.27154	1.31981
322468	NM_001316326,XM_009307025	chs1	chitin synthase 1	protein_coding	NP_001303255.1;XP_009305300.1	ZDB-GENE-030131-1188	.	-2.57987	156.495	0.219056	-6.24176	4.32664e-10	3.67327e-08	6.45457	7.81561	7.59356	7.39056	7.55536	6.89804	6.77521	6.83374	239	174	217	79	102	107	2.25811	1.60429	2.17107	0.876645	0.728323	0.810682	7.34242	5.00409	7.27515	2.92347	2.50728	2.884
436902	NM_001002629	tnni1d	troponin I, skeletal, slow d	protein_coding	NP_001002629.1	ZDB-GENE-040718-374	.	-2.57532	145.321	0.282483	-4.83128	1.3566e-06	4.00932e-05	6.34486	7.70985	7.23789	7.67904	7.20879	6.73946	6.73868	6.69468	165	265	151	68	107	95	5.9754	9.37403	5.76435	2.89116	2.92739	2.74962	19.4294	29.2394	19.3161	9.64158	10.0776	9.7818
541504	NM_001014317,XM_009302652,XM_021476866,XM_021476867,XM_021476868	igfn1.1	immunoglobulin-like and fibronectin type III domain containing 1, tandem duplicate 1	protein_coding	NP_001014339.1;XP_009300927.1;XP_021332541.1;XP_021332542.1;XP_021332543.1	ZDB-GENE-050327-30	.	-2.57524	1165.07	0.278216	-4.90521	9.33263e-07	2.89006e-05	9.34826	10.7128	10.3329	10.8222	10.0372	9.66712	9.62558	9.60883	1432	2254	975	559	826	772	10.939	17.9144	8.36888	5.25424	5.12214	4.7164	35.569	55.8784	28.0438	17.5221	17.6331	16.7786
100301946	NM_001161402	igfbp6b	insulin-like growth factor binding protein 6b	protein_coding	NP_001154874.2	ZDB-GENE-090521-2	.	-2.57466	55.6279	0.435882	-3.13017	0.00174705	0.013236	4.95243	6.32722	5.67119	6.24337	5.80648	5.34881	5.59862	5.27904	50	112	60	21	58	27	1.60686	3.55698	2.04918	0.801153	1.42901	0.696687	5.22482	11.0949	6.8667	2.67172	4.91941	2.47847
571240	NM_001302237	tmc2a	transmembrane channel-like 2a	protein_coding	NP_001289166.1	ZDB-GENE-060526-280	.	-2.57436	41.9352	0.574295	-2.37545	0.0175274	0.0722798	4.56188	5.91292	5.08829	5.79518	5.43069	5.15905	4.71028	5.11982	27	88	51	27	10	37	0.341104	1.11777	0.690967	0.415915	0.089076	0.379764	1.10912	3.48653	2.3154	1.38701	0.306646	1.35101
793249	XM_021466882	cyp21a2	cytochrome P450, family 21, subfamily A, polypeptide 2	protein_coding	XP_021322557.1	ZDB-GENE-070103-6	.	-2.57341	61.8239	0.431356	-3.16138	0.00157026	0.0121732	5.11458	6.47578	5.8215	6.44796	5.88221	5.61365	5.64661	5.37957	56	131	59	32	54	28	1.1556	2.6743	1.30207	0.777627	0.849855	0.457536	3.75752	8.34163	4.36317	2.59326	2.92566	1.62769
564737	XM_005167422,XM_688068	si:ch211-214p13.3	si:ch211-214p13.3, transcript variant X2	protein_coding	XP_005167479.1;XP_693160.2	ZDB-GENE-060503-779	.	-2.56769	23.2242	0.495123	-2.74774	0.00600074	0.0332254	3.72	5.05619	4.63765	4.4765	4.74315	4.37378	4.17986	4.32576	33	21	39	14	10	18	1.0156	0.600949	1.26083	0.493199	0.232021	0.444779	3.30231	1.87447	4.225	1.64474	0.798742	1.5823
791795	NM_001020535	ptrh2	peptidyl-tRNA hydrolase 2	protein_coding	NP_001018371.2	ZDB-GENE-050522-163	.	-2.56632	24.5337	0.54271	-2.50539	0.0122316	0.0559395	3.79711	5.13613	4.40004	4.8679	4.74198	4.45224	4.33169	4.24241	16	45	36	16	17	11	0.663052	1.85909	1.58162	0.768914	0.525552	0.365835	2.15596	5.79885	5.29995	2.5642	1.80923	1.30146
796867	NM_200792	arr3b	arrestin 3b, retinal (X-arrestin)	protein_coding	NP_957086.1	ZDB-GENE-030616-74	.	-2.56596	963.681	0.262316	-5.18268	2.18724e-07	8.1951e-06	9.0771	10.438	10.3054	9.85064	10.3089	9.1807	9.29179	9.59359	1542	873	1471	345	625	872	39.8609	22.0425	40.126	10.564	12.252	18.0947	129.61	68.7546	134.461	35.2294	42.1781	64.3719
101884483	XR_001800308,XR_002459538	LOC101884483	uncharacterized LOC101884483, transcript variant X1	lncRNA	.	.	.	-2.56362	14.13	0.667692	-2.03415	0.0419365	0.132472	2.99744	4.34157	4.01512	3.89069	3.64055	3.66323	3.66732	3.52577	29	20	8	8	13	5	0.527494	0.355374	0.156808	0.155178	0.206636	0.072953	1.71519	1.10848	0.525457	0.517495	0.711351	0.259532
503565	NM_001012618	drd4b	dopamine receptor D4b	protein_coding	NP_001012636.1	ZDB-GENE-070508-3	.	-2.56304	122.017	0.336627	-4.03372	5.49012e-05	0.000867248	6.09647	7.45622	7.1848	6.94497	7.24707	6.47752	6.71193	6.20229	181	124	186	55	126	49	6.74989	4.51198	7.32374	2.40179	3.56599	1.46086	21.9478	14.0737	24.5415	8.0096	12.2761	5.197
406496	NM_213215	aldoab	aldolase a, fructose-bisphosphate, b	protein_coding	NP_998380.1	ZDB-GENE-040426-2299	.	-2.56172	1109.3	0.355144	-3.82129	0.000132755	0.00177644	9.28377	10.6396	10.2793	10.7617	9.8484	9.81948	9.53627	9.20225	1411	2198	823	713	784	479	45.2839	68.9517	27.847	27.1111	19.0808	12.3322	147.244	215.073	93.314	90.4113	65.6863	43.872
792224	NM_001077390	hhatlb	hedgehog acyltransferase-like, b	protein_coding	NP_001070858.2	ZDB-GENE-050506-130	.	-2.55847	89.5911	0.346097	-3.91589	9.0071e-05	0.00129297	5.66673	7.00431	6.69596	6.81356	6.45922	6.28389	6.03798	5.8498	129	141	88	60	61	39	1.91939	2.05824	1.37576	1.05095	0.688499	0.459957	6.24102	6.42004	4.61012	3.50476	2.37019	1.6363
795788	NM_001200035	ccl25b	chemokine (C-C motif) ligand 25b	protein_coding	NP_001186964.1	ZDB-GENE-110222-2	.	-2.55796	32.6497	0.442361	-3.06309	0.00219063	0.0156344	4.21452	5.54641	5.10125	5.2986	4.99214	4.86095	4.74358	4.6061	42	56	32	21	24	14	2.29155	2.95741	1.82082	1.30923	0.994611	0.590865	7.45116	9.22471	6.10147	4.36607	3.42399	2.102
101886581	XR_001797562	LOC101886581	uncharacterized LOC101886581	lncRNA	.	.	.	-2.55607	118.163	0.403757	-3.35332	0.000798476	0.00723564	6.04977	7.41007	7.08902	6.52265	7.40646	6.2478	6.43002	6.55773	169	71	236	39	87	102	3.4328	1.39965	5.05405	0.916954	1.33927	1.6613	11.162	4.36578	16.9359	3.0579	4.61047	5.91007
64264	NM_175576	plp1a	proteolipid protein 1a	protein_coding	NP_783166.1	ZDB-GENE-001202-1	.	-2.5544	226.781	0.254535	-5.31553	1.06349e-07	4.40717e-06	6.99668	8.34809	8.31563	7.93538	7.87295	7.35867	7.25183	7.41185	422	254	239	107	143	173	4.07059	2.39443	2.42833	1.22286	1.04823	1.33546	13.2358	7.46866	8.13722	4.07805	3.60856	4.75089
793735	NM_001126452,XM_009301242	gal3st1a	galactose-3-O-sulfotransferase 1a	protein_coding	NP_001119924.1;XP_009299517.1	ZDB-GENE-060526-375	.	-2.55268	63.257	0.38204	-3.53893	0.000401754	0.00431406	5.15758	6.50495	6.02397	6.44095	5.85198	5.66275	5.60143	5.53697	74	125	53	33	46	38	2.04726	3.34082	1.46168	1.00796	0.88593	0.779388	6.65683	10.4206	4.89801	3.36139	3.04985	2.77268
103909874	XM_021470714,XM_021470716,XM_021470717,XM_021470718	LOC103909874	synaptotagmin-1-like, transcript variant X4	protein_coding	XP_021326389.1;XP_021326391.1;XP_021326392.1;XP_021326393.1	.	.	-2.55083	204.53	0.263132	-5.13419	2.83355e-07	1.02769e-05	6.84878	8.19867	7.83289	8.15627	7.66988	7.22537	7.10016	7.26693	260	355	202	98	127	156	6.08125	8.22644	5.20625	2.68089	2.2681	2.97509	19.7736	25.6598	17.4459	8.94034	7.80804	10.5839
110439577	XR_002458573	LOC110439577	uncharacterized LOC110439577	lncRNA	.	.	.	-2.55017	49.33	0.320464	-4.21448	2.50354e-05	0.000458032	4.79245	6.14869	5.81304	5.8363	5.68927	5.2748	5.27642	5.34335	72	70	56	21	34	38	1.12835	1.0819	0.935767	0.387676	0.406567	0.473043	3.6689	3.37465	3.13571	1.29284	1.39962	1.68285
324098	NM_212661,XM_017356814,XM_021477403	cd82a	CD82 molecule a	protein_coding	NP_997826.2;XP_017212303.1;XP_021333078.1	ZDB-GENE-030131-2818	.	-2.55005	512.284	0.22554	-5.98796	2.1249e-09	1.48664e-07	8.17286	9.52353	9.23103	9.49503	8.9886	8.48449	8.46992	8.49853	690	862	497	237	363	360	14.0821	16.5557	10.8982	5.86184	5.55006	6.18063	45.789	51.6404	36.5194	19.5483	19.1063	21.9876
110439915	XR_002459161	LOC110439915	uncharacterized LOC110439915	lncRNA	.	.	.	-2.54927	271.963	0.294269	-4.58794	4.47647e-06	0.000112248	7.2586	8.61028	8.19033	8.65544	8.00899	7.55584	7.70802	7.48143	324	514	247	120	233	161	3.08706	4.79392	2.48676	1.35587	1.68674	1.23424	10.0378	14.9531	8.33304	4.52162	5.80666	4.39082
402843	NM_205585	sfrp1a	secreted frizzled-related protein 1a	protein_coding	NP_991148.1	ZDB-GENE-040310-5	.	-2.54866	100.781	0.281256	-4.79897	1.59486e-06	4.56469e-05	5.8195	7.1808	6.81144	6.97451	6.77194	6.14369	6.39555	6.16094	132	153	119	38	95	60	3.79466	4.29119	3.60285	1.2679	2.06447	1.37216	12.3386	13.385	12.073	4.22824	7.10703	4.88145
117510	NM_131858	sfrp5	secreted frizzled-related protein 5	protein_coding	NP_571933.1	ZDB-GENE-011108-2	.	-2.54679	139.401	0.249682	-5.40159	6.60526e-08	2.8961e-06	6.29459	7.64605	7.39889	7.47196	7.1189	6.65281	6.6927	6.69739	208	213	138	61	103	99	4.61691	4.61801	3.23897	1.60239	1.73708	1.76703	15.0122	14.4044	10.8536	5.34372	5.97997	6.28621
799492	NM_200697,XM_005165533,XM_009301791	ckmt2b	creatine kinase, mitochondrial 2b (sarcomeric)	protein_coding	NP_956991.1;XP_005165590.2;XP_009300066.1	ZDB-GENE-040426-1654	.	-2.54485	576.438	0.212825	-6.33189	2.42174e-10	2.1698e-08	8.34717	9.69214	9.42412	9.59951	9.24082	8.75542	8.5062	8.68813	793	899	613	305	341	416	24.3343	25.5851	19.6078	10.6815	7.66997	10.0471	79.1246	79.8046	65.705	35.6212	26.4042	35.7427
414844	NM_001001829,XM_005164734	th2	tyrosine hydroxylase 2	protein_coding	NP_001001829.1;XP_005164791.1	ZDB-GENE-050201-1	.	-2.5441	42.0603	0.350929	-3.83883	0.000123624	0.00167402	4.56031	5.91951	5.55564	5.4868	5.57521	5.03125	5.04215	5.18526	60	50	59	16	27	37	1.34777	1.06515	1.35263	0.412307	0.444541	0.669673	4.38239	3.32239	4.53261	1.37498	1.53035	2.38237
572108	XM_695785	pax1b	paired box 1b	protein_coding	XP_700877.6	ZDB-GENE-060503-372	.	-2.54394	49.948	0.486657	-2.768	0.00564014	0.0318671	4.82576	6.16061	5.32015	6.10319	5.68604	5.41075	5.22132	5.13561	31	107	59	32	33	25	0.787826	2.71368	1.62208	0.96543	0.640217	0.521525	2.56167	8.46447	5.43551	3.21956	2.20397	1.85533
57918	NM_131493	blcap	bladder cancer associated protein	protein_coding	NP_571568.1	ZDB-GENE-000330-7	.	-2.54322	205.83	0.212283	-6.34369	2.24329e-10	2.03403e-08	6.85957	8.20718	7.9319	8.03672	7.7814	7.20446	7.15704	7.28824	289	306	229	93	136	158	11.46	11.8347	9.56882	4.37375	4.09291	5.01691	37.2629	36.9145	32.0647	14.5858	14.09	17.8477
101884302	XM_009293299	LOC101884302	filamin-A-interacting protein 1-like	protein_coding	XP_009291574.2	.	.	-2.54295	100.692	0.41818	-3.21992	0.00128229	0.010467	5.83294	7.17375	6.65085	7.23174	6.39396	6.33974	6.23818	5.99761	111	217	72	59	78	47	1.10884	2.11823	0.758529	0.689563	0.591506	0.377532	3.60549	6.60716	2.5418	2.29958	2.03628	1.34307
794176	NM_131458	igfbp2a	insulin-like growth factor binding protein 2a	protein_coding	NP_571533.1	ZDB-GENE-000125-12	.	-2.54013	127.846	0.247287	-5.43863	5.36907e-08	2.42392e-06	6.18162	7.51653	7.29721	7.14928	7.1817	6.66144	6.4148	6.61556	197	153	162	69	71	96	4.98491	3.78391	4.33469	2.05306	1.35278	1.93907	16.2088	11.8027	14.5254	6.84662	4.657	6.89825
724016	NM_001045321	npas4a	neuronal PAS domain protein 4a	protein_coding	NP_001038786.1	ZDB-GENE-060616-396	.	-2.53929	2356.02	0.270055	-4.97833	6.41351e-07	2.06801e-05	10.3786	11.7231	11.5265	10.9786	11.7543	10.6235	10.6366	10.6996	3483	1777	4202	1055	1669	1723	32.3693	16.1354	41.1993	11.6138	11.765	12.8513	105.251	50.3294	138.057	38.7301	40.5016	45.7185
777717	NM_001077765	bmp3	bone morphogenetic protein 3	protein_coding	NP_001071233.1	ZDB-GENE-030131-7192	.	-2.53782	271.002	0.251304	-5.34648	8.96811e-08	3.80691e-06	7.259	8.603	8.35435	8.52324	8.03097	7.57954	7.50515	7.68642	390	442	252	123	173	214	5.36717	5.94712	3.65833	2.00586	1.80387	2.35496	17.4518	18.5502	12.2589	6.68922	6.2099	8.37777
30344	NM_131121	hoxb9a	homeobox B9a	protein_coding	NP_571196.2	ZDB-GENE-990415-109	.	-2.53707	315.352	0.31426	-4.27406	1.91948e-05	0.000366562	7.47805	8.82151	8.37965	8.93197	8.12109	7.78851	7.75486	7.82362	366	635	254	146	218	229	6.23487	10.6009	4.56269	2.94873	2.81754	3.12819	20.2731	33.0661	15.2894	9.83354	9.6995	11.1285
565979	NR_023337	fam120a	family with sequence similarity 120A	transcribed_pseudogene	.	ZDB-GENE-110131-10	.	-2.53697	138.161	0.23834	-5.63526	1.74799e-08	9.32316e-07	6.29701	7.6271	7.43001	7.26307	7.27899	6.80527	6.58126	6.62907	217	165	171	79	86	89	15.1177	11.2495	12.5548	6.52604	4.5063	4.97734	49.1562	35.0892	42.0706	21.7633	15.5131	17.7069
791822	NM_001030072	fmoda	fibromodulin a	protein_coding	NP_001025243.1	ZDB-GENE-041008-23	.	-2.53632	259.784	0.300605	-4.46679	7.9403e-06	0.000178917	7.20144	8.54066	8.17441	8.57134	7.89761	7.65539	7.51875	7.38382	329	483	223	145	187	146	7.55078	10.8399	5.39263	3.93042	3.25794	2.68177	24.5519	33.8115	18.0705	13.1073	11.2156	9.54042
795256	XM_005169021,XM_021477926	si:dkey-78a14.5	si:dkey-78a14.5, transcript variant X2	protein_coding	XP_005169078.1;XP_021333601.1	ZDB-GENE-110407-16	.	-2.53574	15.2459	0.642815	-2.08832	0.036769	0.12151	3.104	4.45245	3.97337	4.0137	3.99052	3.74636	3.86967	3.59174	20	21	20	7	19	3	0.256908	0.254943	0.271812	0.101464	0.186243	0.031265	0.835353	0.795216	0.910831	0.338366	0.641149	0.111225
334274	NM_001020485,XM_005171793	myhc4	myosin heavy chain 4	protein_coding	NP_001018321.1;XP_005171850.1	ZDB-GENE-030131-6206	.	-2.53461	4559.14	0.278447	-4.81873	1.44472e-06	4.20937e-05	11.3332	12.6747	12.3266	12.7668	12.0386	11.7781	11.5644	11.4346	5720	8492	3957	2626	3152	2555	41.6384	60.4158	30.3861	22.6587	17.4107	14.9313	135.39	188.448	101.823	75.5632	59.9369	53.1182
393782	NM_200809,XM_005159422	dpm3	dolichyl-phosphate mannosyltransferase polypeptide 3	protein_coding	NP_957103.2;XP_005159479.1	ZDB-GENE-040426-1782	.	-2.5319	63.8108	0.388507	-3.44967	0.000561278	0.00555835	5.18673	6.51096	6.30683	5.85011	6.23689	5.75663	5.42124	5.65633	110	51	95	39	29	48	4.36708	1.95832	4.1277	1.80651	0.85746	1.51676	14.1999	6.10836	13.8317	6.02443	2.95184	5.39588
100331455	XM_021473800,XM_021473801	adap2	ArfGAP with dual PH domains 2, transcript variant X1	protein_coding	XP_021329475.1;XP_021329476.1	ZDB-GENE-070912-21	.	-2.53103	169.438	0.231028	-5.79896	6.6728e-09	4.09916e-07	6.59226	7.92118	7.62607	7.65875	7.60538	7.0972	6.95633	6.78993	233	227	216	98	124	90	3.04892	2.89816	2.96965	1.49453	1.22075	0.94349	9.91378	9.0399	9.95116	4.98403	4.20247	3.35647
449677	NM_001328192	cpt1b	carnitine palmitoyltransferase 1B (muscle)	protein_coding	NP_001315121.1	ZDB-GENE-041010-9	.	-2.53069	413.86	0.32102	-4.17274	3.00963e-05	0.000534657	7.87327	9.21249	8.65056	9.36845	8.57916	8.21574	8.21091	8.07446	416	863	363	205	318	252	6.20685	12.5861	5.71495	3.6233	3.60174	3.01846	20.182	39.2583	19.1506	12.0831	12.3991	10.7382
566575	XM_689853	si:dkey-14o18.2	si:dkey-14o18.2	protein_coding	XP_694945.4	ZDB-GENE-060503-145	.	-2.52984	300.905	0.363787	-3.68085	0.00023246	0.00278069	7.41231	8.7531	8.64091	7.76848	8.71836	7.59265	7.7871	7.75143	514	166	532	117	242	220	5.87252	1.85256	6.41703	1.58287	2.09317	2.01911	19.0949	5.77848	21.5032	5.27862	7.20582	7.18298
791203	NM_001080685	spam1	sperm adhesion molecule 1	protein_coding	NP_001074154.1	ZDB-GENE-050506-63	.	-2.52834	54.5525	0.329902	-4.05632	4.9852e-05	0.00080259	4.95023	6.28891	5.93394	6.01065	5.83696	5.44766	5.52552	5.30867	76	80	62	26	49	28	2.23522	2.28383	1.8973	0.889724	1.08688	0.655067	7.26796	7.12369	6.35778	2.96709	3.74164	2.3304
553766	NM_001020732	cabp5b	calcium binding protein 5b	protein_coding	NP_001018568.1	ZDB-GENE-050522-146	.	-2.52483	64.3854	0.343813	-3.88638	0.00010175	0.00142727	5.18703	6.52891	6.29484	5.90224	6.25656	5.60493	5.62622	5.73218	108	54	97	26	44	53	4.06184	1.96916	3.8751	1.12979	1.2448	1.59941	13.2074	6.14218	12.9853	3.76766	4.28529	5.68992
450012	NM_001006033,XM_005167996,XM_021473006,XM_021473081	adprhl1	ADP-ribosylhydrolase like 1	protein_coding	NP_001006033.1;XP_005168053.1;XP_021328681.1;XP_021328756.1	ZDB-GENE-041010-126	.	-2.52474	49.8558	0.424399	-3.1483	0.00164222	0.0126019	4.81027	6.163	5.48846	6.06325	5.68605	5.16416	5.33882	5.34924	42	99	57	16	41	40	0.61099	1.20466	0.663188	0.20382	0.344113	0.351318	1.98668	3.75757	2.22232	0.679706	1.18462	1.24981
393654	NM_200681	slc5a1	solute carrier family 5 (sodium/glucose cotransporter), member 1	protein_coding	NP_956975.1	ZDB-GENE-040426-1524	.	-2.52235	77.5853	0.31226	-4.27453	1.91538e-05	0.000366086	5.46264	6.79536	6.33645	6.4548	6.5705	5.93841	6.00729	5.71979	90	100	119	39	70	37	1.51482	1.6497	2.11067	0.765405	0.885413	0.492894	4.92555	5.14574	7.07276	2.55251	3.04807	1.75347
571317	NM_001045214,XM_005170062	thbs3b	thrombospondin 3b	protein_coding	NP_001038679.1;XP_005170119.1	ZDB-GENE-060503-84	.	-2.51925	651.767	0.3427	-3.88969	0.000100374	0.00141147	8.5328	9.86599	9.53008	10.0082	8.98298	8.80627	8.92555	8.67425	847	1321	425	304	552	380	5.54955	8.46718	2.93828	2.35794	2.74451	1.99929	18.0448	26.4107	9.84604	7.86336	9.44809	7.11249
492702	XM_001341587,XM_009307054,XM_009307055,XM_021480705	mlip	muscular LMNA-interacting protein, transcript variant X4	protein_coding	XP_001341623.3;XP_009305329.1;XP_009305330.1;XP_021336380.1	ZDB-GENE-041111-277	.	-2.51865	272.222	0.282143	-4.72332	2.32028e-06	6.28591e-05	7.27453	8.60591	8.36613	8.57917	7.91798	7.64655	7.60261	7.54247	396	471	219	136	200	175	5.68875	6.07579	2.94658	3.45468	2.77923	1.72162	18.4974	18.9515	9.87387	11.5208	9.56762	6.12468
405781	NM_212855,XM_021469979,XM_021469986	nfe2l1a	nuclear factor, erythroid 2-like 1a	protein_coding	NP_998020.2;XP_021325654.1;XP_021325661.1	ZDB-GENE-040630-5	.	-2.51731	231.325	0.33059	-4.0288	5.60622e-05	0.000881288	7.0423	8.37	7.8622	8.43437	7.80308	7.5297	7.39078	7.12758	248	450	219	137	176	112	2.97424	5.10604	2.35028	1.6042	1.31453	0.888437	9.67096	15.9267	7.87569	5.34975	4.52531	3.16062
386614	NM_001025464	pdcb	phosducin b	protein_coding	NP_001020635.2	ZDB-GENE-031023-2	.	-2.51598	1245.64	0.231468	-5.75077	8.884e-09	5.182e-07	9.46838	10.8	10.7574	10.2224	10.5946	9.67572	9.71099	9.86796	2157	1123	1723	526	858	998	39.2266	19.9568	33.0498	11.3196	11.8376	14.5602	127.548	62.2491	110.748	37.7491	40.7515	51.7979
373879	NM_194413,XM_021476027	p2rx5	purinergic receptor P2X, ligand-gated ion channel, 5	protein_coding	NP_919394.2;XP_021331702.1	ZDB-GENE-030319-5	.	-2.51557	71.4833	0.375926	-3.54029	0.000399688	0.0042939	5.35901	6.67137	6.19637	6.54251	6.17948	5.97821	5.74095	5.5665	82	125	76	49	49	31	1.89627	2.32823	1.96559	1.08933	0.90816	0.46793	6.16584	7.26219	6.58661	3.63274	3.12637	1.66466
100006598	NM_001126486,XM_005172513	hoxd12a	homeobox D12a	protein_coding	NP_001119958.1;XP_005172570.1	ZDB-GENE-990415-118	.	-2.51498	46.6229	0.508764	-2.61525	0.00891613	0.0445178	4.73499	6.05779	5.39143	6.01459	5.40492	5.28601	5.26445	4.93786	41	103	40	28	42	16	1.37478	3.76729	1.4534	1.21505	1.22813	0.510709	4.47021	11.7509	4.87027	4.052	4.2279	1.81685
560687	NM_001079985,XR_002458768	cmya5	cardiomyopathy associated 5	protein_coding	NP_001073454.3	ZDB-GENE-070630-1	.	-2.51494	556.235	0.219594	-6.05901	1.36958e-09	1.01769e-07	8.30678	9.63629	9.35288	9.59575	9.13083	8.66392	8.62947	8.53492	749	914	553	279	416	350	6.40437	7.76889	5.04963	2.85015	2.6478	2.43063	20.8243	24.2326	16.9211	9.50481	9.11515	8.64696
100333762	XM_002664079	zmp:0000000760	zmp:0000000760	protein_coding	XP_002664125.2	ZDB-GENE-130530-763	.	-2.51449	1274.92	0.654044	-2.03391	0.0419605	0.132529	9.50319	10.833	10.3279	11.0863	9.82442	10.0875	9.48302	9.51676	1401	2907	743	910	671	670	21.1419	42.8992	11.8306	16.2757	7.67998	8.11396	68.7443	133.811	39.6438	54.277	26.4386	28.8654
100151597	XM_009291228	slc7a11	solute carrier family 7 (anionic amino acid transporter light chain, xc- system), member 11	protein_coding	XP_009289503.1	ZDB-GENE-150416-1	.	-2.51322	81.4147	0.334132	-3.97907	6.91849e-05	0.00103585	5.52187	6.86892	6.56785	6.67699	6.30969	5.76136	6.03405	6.04394	119	129	78	24	69	67	2.18763	2.31386	1.50995	0.506629	0.967962	0.985747	7.11323	7.21735	5.05977	1.68953	3.33225	3.5068
140513	rna-ZDB-GENE-011205-27	trnC	tRNA-Cys	tRNA	.	ZDB-GENE-011205-27	ZDB-GENE-011205-27	-2.51295	24.3721	0.427628	-3.10873	0.00187895	0.0139453	3.79633	5.12312	4.65988	4.74682	4.72551	4.39889	4.39397	4.34436	30	34	33	12	19	15	17.7793	20.0431	20.723	8.60951	8.55256	7.2867	57.8107	62.5183	69.4418	28.7114	29.4425	25.9224
100332066	XM_002661256	ppp1r27a	protein phosphatase 1, regulatory subunit 27a	protein_coding	XP_002661302.2	ZDB-GENE-131121-348	.	-2.51248	149.664	0.423133	-3.14112	0.00168305	0.012824	6.41264	7.74239	7.22903	7.89573	6.7899	6.7385	6.79967	6.66281	166	342	85	70	121	93	5.82337	11.7197	3.14516	2.89287	3.20534	2.60025	18.9351	36.5559	10.5393	9.64727	11.0345	9.25041
574001	NM_001025180,XM_009303326	c6ast4	six-cysteine containing astacin protease 4	protein_coding	NP_001020351.1;XP_009301601.1	ZDB-GENE-050626-100	.	-2.51194	121.545	0.361735	-3.67342	0.000239322	0.00284029	6.11012	7.44306	7.38967	6.62423	7.19224	6.3792	6.53742	6.51404	235	79	176	47	98	90	10.4918	3.43655	8.3425	2.48613	3.37912	3.24863	34.115	10.7193	27.9554	8.29084	11.6327	11.557
100000862	NM_001326522	smdt1b	single-pass membrane protein with aspartate-rich tail 1b	protein_coding	NP_001313451.1	ZDB-GENE-141212-9	.	-2.51085	58.9933	0.408439	-3.25183	0.00114664	0.0095806	5.07754	6.39608	5.9704	6.32319	5.67381	5.61183	5.42839	5.48387	75	116	43	34	36	39	5.42387	8.22233	3.26181	2.84863	1.96296	2.22201	17.6361	25.647	10.9302	9.49975	6.75757	7.9048
101886904	XM_005166676	csgalnact1b	chondroitin sulfate N-acetylgalactosaminyltransferase 1b	protein_coding	XP_005166733.1	ZDB-GENE-130530-957	.	-2.5076	154.434	0.254512	-5.21119	1.87637e-07	7.22131e-06	6.4657	7.78454	7.38066	7.66263	7.39896	6.93318	6.68323	6.85677	186	246	181	85	89	113	3.51306	4.53473	3.6055	1.9007	1.26866	1.71714	11.423	14.1447	12.0819	6.33852	4.36741	6.10874
570494	XM_005171651	myadml2	myeloid associated differentiation marker like 2	protein_coding	XP_005171708.1	.	.	-2.50711	61.6997	0.371698	-3.56748	0.000360427	0.00396033	5.13925	6.462	6.04256	6.36803	5.81474	5.61822	5.51196	5.60926	78	116	51	31	39	46	1.55714	2.27438	1.05962	0.723683	0.579389	0.729636	5.06316	7.09421	3.55075	2.41337	1.99457	2.59568
83780	NM_131792,XM_009295768,XM_021469382	cry1bb	cryptochrome circadian clock 1bb	protein_coding	NP_571867.2;XP_009294043.2;XP_021325057.1	ZDB-GENE-010426-5	.	-2.50188	568.931	0.207699	-6.36984	1.8922e-10	1.74187e-08	8.34074	9.66829	9.28447	9.53297	9.40249	8.45756	8.7053	8.75329	682	841	740	205	449	456	8.71574	10.8106	9.93292	2.79952	4.41817	4.84315	28.3399	33.7203	33.2848	9.33596	15.2097	17.2295
791214	NM_001080696,XM_017356921	zgc:158785	zgc:158785	protein_coding	NP_001074165.1;XP_017212410.1	ZDB-GENE-070112-1712	.	-2.5011	134.142	0.360071	-3.67306	0.000239659	0.0028428	6.25557	7.58406	7.45851	6.81296	7.40637	6.44803	6.56188	6.80559	235	94	210	46	90	126	4.50069	2.20244	4.32602	1.52466	1.55195	2.07676	14.6343	6.86983	14.4963	5.08449	5.34264	7.38807
110439512	XR_002458478	LOC110439512	uncharacterized LOC110439512	lncRNA	.	.	.	-2.49999	27.516	0.437525	-3.02136	0.00251641	0.0173696	3.95393	5.30506	4.85157	5.00069	4.81814	4.43162	4.57252	4.58838	35	44	31	8	23	23	0.850978	1.05722	0.811123	0.213045	0.421832	0.448966	2.76701	3.29765	2.71804	0.710471	1.45217	1.5972
560177	NM_001302227,XM_021479183	zpld1a	zona pellucida-like domain containing 1a	protein_coding	NP_001289156.1;XP_021334858.1	ZDB-GENE-110411-81	.	-2.49742	95.4892	0.353693	-3.73328	0.000189003	0.00236098	5.77384	7.09026	6.46409	7.05838	6.65452	6.24789	6.22061	6.0007	87	181	109	52	78	49	1.41997	2.85483	1.83549	0.992489	0.94551	0.626861	4.61712	8.90474	6.15065	3.3098	3.25495	2.23006
100002334	NM_001098260,XM_005157078	sc:d189	sc:d189	protein_coding	NP_001091730.1;XP_005157135.1	ZDB-GENE-080303-11	.	-2.49574	77.7595	0.323932	-4.0733	4.63525e-05	0.000753744	5.47781	6.79383	6.44914	6.64818	6.23132	5.94996	5.9652	5.77297	106	130	73	40	65	42	2.32383	2.78657	1.68163	1.02269	1.13373	0.735618	7.5561	8.69183	5.63507	3.4105	3.9029	2.61696
556167	NM_001114409	mkxb	mohawk homeobox b	protein_coding	NP_001107881.1	ZDB-GENE-080513-2	.	-2.4953	101.089	0.316695	-4.16557	3.10571e-05	0.000549144	5.85371	7.17342	6.63545	7.1413	6.69097	6.25711	6.21199	6.26975	104	189	107	48	70	74	3.74025	6.62015	4.02649	2.01792	1.90484	2.1357	12.1617	20.6495	13.4926	6.72944	6.5575	7.59777
83776	NM_131788,XM_005155405	cry5	cryptochrome circadian clock 5	protein_coding	NP_571863.1;XP_005155462.1	ZDB-GENE-010426-8	.	-2.49492	82.7019	0.382844	-3.44525	0.000570523	0.005618	5.56299	6.88422	6.32111	6.90822	6.23632	5.95547	6.01221	5.91361	84	173	70	38	67	53	1.6637	3.8518	1.36554	0.840738	0.945662	0.780816	5.40965	12.0145	4.57586	2.80373	3.25548	2.77775
108179160	XM_021475369	LOC108179160	NACHT, LRR and PYD domains-containing protein 3-like	protein_coding	XP_021331044.1	.	.	-2.49333	49.1177	0.406605	-3.24166	0.00118836	0.00985647	4.81022	6.13298	5.49084	6.04578	5.63332	5.26433	5.30709	5.25683	43	98	53	22	39	33	1.92546	4.31549	2.51313	1.13709	1.30601	1.17759	6.26078	13.4608	8.42138	3.79202	4.496	4.18928
100007510	NM_001115072,XR_224749	si:dkey-24c2.9	si:dkey-24c2.9	protein_coding	NP_001108544.1	ZDB-GENE-070912-476	.	-2.49266	30.5127	0.513188	-2.56764	0.0102392	0.049143	4.13287	5.44234	5.00423	5.18344	4.87496	4.6916	4.43308	4.79545	40	52	29	16	9	32	1.52297	1.9525	1.13827	0.695483	0.234232	0.961468	4.95204	6.09022	3.8143	2.31933	0.806352	3.42042
335650	NM_199964	rcvrn2	recoverin 2	protein_coding	NP_956258.1	ZDB-GENE-030131-7590	.	-2.49169	2607.49	0.242859	-5.42341	5.84736e-08	2.59898e-06	10.5444	11.8617	11.8639	11.2879	11.6137	10.7514	10.7071	10.9758	4685	2351	3416	1130	1662	2213	109.393	53.6441	84.1488	31.2788	29.4345	41.4851	355.701	167.326	281.979	104.31	101.33	147.583
492346	NM_001328202,XM_005173641,XM_005173642	fosb	FBJ murine osteosarcoma viral oncogene homolog B	protein_coding	NP_001315131.1;XP_005173698.1;XP_005173699.1	ZDB-GENE-041114-181	.	-2.48986	434.709	0.212628	-6.18951	6.03499e-10	4.90546e-08	7.95957	9.27727	9.17842	8.775	9.05611	8.207	8.28144	8.32073	718	425	596	187	324	326	4.37987	2.72836	3.83832	1.56353	1.49757	1.66993	14.2415	8.51027	12.862	5.21411	5.15544	5.94078
101884857	XM_021472908,XM_021472914	LOC101884857	gastrula zinc finger protein XlCGF57.1-like, transcript variant X1	protein_coding	XP_021328583.1;XP_021328589.1	.	.	-2.48233	247.103	0.259831	-5.04826	4.45843e-07	1.50617e-05	7.15116	8.4597	8.18616	8.37382	7.94083	7.57097	7.5504	7.29109	342	397	242	133	202	131	2.61859	2.97177	1.95037	1.20741	1.16913	0.801179	8.51452	9.26949	6.53562	4.02651	4.02479	2.8502
108181560	XR_001797564	LOC108181560	uncharacterized LOC108181560	lncRNA	.	.	.	-2.48207	74.8718	0.349066	-3.7573	0.000171759	0.00218119	5.43095	6.73612	6.41633	6.15359	6.57386	5.90243	5.66333	5.95734	106	67	125	39	37	65	2.99064	1.83354	3.71352	1.28739	0.774281	1.47064	9.72428	5.71916	12.4438	4.29325	2.66549	5.23179
100005237	NM_001177312	ifitm5	interferon induced transmembrane protein 5	protein_coding	NP_001170783.1	ZDB-GENE-030131-8970	.	-2.48105	21.2075	0.584489	-2.2429	0.0249031	0.0922694	3.63085	4.9082	4.28377	4.66449	4.40658	4.29796	4.00637	4.16047	18	41	24	16	7	15	1.12274	2.54836	1.60454	1.18051	0.338933	0.771928	3.65065	7.94882	5.37675	3.93681	1.16679	2.74614
563199	NM_001326570,XM_017351354,XM_021466711,XM_021466712	si:ch211-120k19.1	si:ch211-120k19.1	protein_coding	NP_001313499.1;XP_017206843.1;XP_021322386.1;XP_021322387.1	ZDB-GENE-100922-282	.	-2.48055	41.0322	0.403488	-3.24833	0.00116086	0.00967795	4.57376	5.86419	5.55603	5.36145	5.53557	5.1612	4.86952	5.11879	63	42	58	25	17	34	0.835262	0.544621	0.81113	0.392583	0.200024	0.594482	2.71592	1.69877	2.71806	1.3092	0.688591	2.11487
562600	NM_001110759	hoxc12a	homeobox C12a	protein_coding	NP_001104229.1	ZDB-GENE-000822-6	.	-2.48039	90.668	0.396663	-3.30398	0.000953239	0.00830439	5.70195	7.01437	6.47824	7.0683	6.28632	6.07647	6.15143	6.01051	96	194	68	42	76	56	4.51891	9.00845	3.40072	2.35991	2.71606	2.12056	14.6935	28.099	11.3957	7.86993	9.35015	7.5439
100329270	XM_017357257	si:ch73-380l10.2	si:ch73-380l10.2	protein_coding	XP_017212746.1	ZDB-GENE-141216-416	.	-2.48028	14.7993	0.557562	-2.35042	0.0187522	0.0757033	3.06957	4.40621	3.93164	4.03758	3.89297	3.67756	3.77011	3.7124	19	24	16	5	14	10	1.27301	1.57094	1.08806	0.402702	0.684022	0.520503	4.13927	4.90005	3.64605	1.34295	2.35477	1.85169
573047	NM_001048006	lsm7	LSM7 homolog, U6 small nuclear RNA and mRNA degradation associated	protein_coding	NP_001041471.1	ZDB-GENE-030131-8284	.	-2.47924	199.292	0.265191	-4.93944	7.83489e-07	2.47701e-05	6.83383	8.15234	8.02213	7.74113	7.81612	6.97049	7.1769	7.35799	330	221	246	66	146	181	16.8848	11.0471	13.2632	3.99174	5.64212	7.40323	54.902	34.4578	44.4443	13.3118	19.4232	26.337
564754	NM_001083839,XM_005172297,XM_021477566	nat8l	N-acetyltransferase 8-like	protein_coding	NP_001077308.1;XP_005172354.2;XP_021333241.1	ZDB-GENE-030729-4	.	-2.4774	3974.06	0.195928	-6.68014	2.38712e-11	2.67878e-09	11.1583	12.4673	12.2805	12.3118	12.078	11.3814	11.2828	11.6101	5787	5597	4421	1762	2419	3457	46.104	45.4673	37.8708	20.3118	17.0653	24.8484	149.911	141.821	126.903	67.7365	58.7481	88.3981
386848	NM_001166122	pcp4a	Purkinje cell protein 4a	protein_coding	NP_001159594.1	ZDB-GENE-031118-105	.	-2.47669	399.199	0.264232	-4.95176	7.35458e-07	2.3382e-05	7.84036	9.15283	9.08539	8.73116	8.80918	7.923	8.09253	8.37409	686	431	479	136	273	378	37.7589	23.1742	27.7934	8.87813	11.385	16.6835	122.776	72.2846	93.1344	29.6072	39.1932	59.3517
101885790	XM_021469893,XM_021469894,XM_021469895,XM_021469896	LOC101885790	protein phosphatase 1 regulatory subunit 12B-like, transcript variant X2	protein_coding	XP_021325568.1;XP_021325569.1;XP_021325570.1;XP_021325571.1	.	.	-2.47398	327.905	0.238468	-5.48013	4.25022e-08	1.98647e-06	7.5629	8.86643	8.54944	8.80784	8.3983	7.96908	7.72281	7.92479	426	534	339	176	194	247	7.84556	9.6347	6.57052	3.84933	2.71587	3.65502	25.5104	30.0524	22.0175	12.8369	9.34948	13.0027
436985	NM_001002712	cox20	COX20 cytochrome c oxidase assembly factor	protein_coding	NP_001002712.2	ZDB-GENE-040718-467	.	-2.47346	35.2468	0.371901	-3.51312	0.000442883	0.00464351	4.33729	5.6519	5.23955	5.36613	5.19215	4.84124	4.85001	4.90763	46	54	40	15	25	28	3.38723	3.94551	3.11275	1.30518	1.40849	1.67737	11.0138	12.3068	10.4307	4.35255	4.84878	5.96726
567688	XM_021479942,XM_021479943,XM_021479944,XM_021479945	si:ch211-262i1.3	si:ch211-262i1.3, transcript variant X2	protein_coding	XP_021335617.1;XP_021335618.1;XP_021335619.1;XP_021335620.1	ZDB-GENE-141222-7	.	-2.47001	460.488	0.236691	-5.51148	3.55829e-08	1.70167e-06	8.05201	9.35663	8.97028	9.32276	8.95383	8.37483	8.48111	8.18581	549	761	512	224	402	257	6.03632	8.1716	5.92459	2.90624	3.34142	2.28034	19.6275	25.4887	19.853	9.69183	11.503	8.11233
619256	NM_001128768	acbd7	acyl-CoA binding domain containing 7	protein_coding	NP_001122240.1	ZDB-GENE-050913-108	.	-2.46879	150.595	0.260679	-5.00155	5.68708e-07	1.86024e-05	6.4332	7.74668	7.56449	7.35974	7.42177	6.63733	6.76443	6.9724	238	173	190	53	105	138	11.545	8.17849	9.68335	3.02621	3.8373	5.36925	37.5393	25.5102	32.4485	10.0919	13.21	19.1011
406640	NM_214763	tmem47	transmembrane protein 47	protein_coding	NP_999928.1	ZDB-GENE-040426-2644	.	-2.46646	903.687	0.211014	-6.17229	6.73082e-10	5.41043e-08	9.02609	10.3287	10.1416	10.1675	9.91832	9.28511	9.13923	9.48675	1327	1277	986	413	531	792	11.2195	10.5584	8.79246	4.13778	3.40623	5.37701	36.4811	32.9338	29.4632	13.7988	11.7261	19.1287
492485	NM_001007357,XM_005172993,XM_005172994,XM_005172995,XM_005172996,XM_021480055,XM_021480056,XM_021480057,XM_021480058,XM_021480059,XM_021480060,XM_021480061	lrrc20	leucine rich repeat containing 20	protein_coding	NP_001007358.1;XP_005173050.2;XP_005173051.2;XP_005173052.2;XP_005173053.2;XP_021335730.1;XP_021335731.1;XP_021335732.1;XP_021335733.1;XP_021335734.1;XP_021335735.1;XP_021335736.1	ZDB-GENE-041114-49	.	-2.46481	296.178	0.27438	-4.74332	2.10245e-06	5.77677e-05	7.42071	8.71773	8.41841	8.68858	8.15758	7.88678	7.7299	7.55247	395	502	275	174	219	161	21.5469	26.5635	15.6029	10.6769	8.69862	6.69853	70.0612	82.8566	52.2847	35.6058	29.9453	23.8301
564095	NM_001045041,XM_021468093	si:ch211-191i18.2	si:ch211-191i18.2	protein_coding	NP_001038506.1;XP_021323768.1	ZDB-GENE-060503-769	.	-2.4644	39.6104	0.418652	-3.10816	0.00188258	0.0139595	4.52036	5.81434	5.28714	5.66097	5.28787	5.06841	5.04625	4.88809	42	74	40	22	33	20	1.16391	2.008	1.17618	0.723787	0.689303	0.448882	3.78454	6.26333	3.94133	2.41372	2.37295	1.5969
30190	NM_130997,XM_021480019	egr2b	early growth response 2b	protein_coding	NP_571072.2;XP_021335694.1	ZDB-GENE-980526-283	.	-2.46417	61.4421	0.369764	-3.51874	0.000433606	0.00456525	5.13351	6.45585	5.95063	6.09843	6.23705	5.41276	5.77761	5.53948	67	79	98	18	66	39	1.52574	1.72368	2.21694	0.440641	1.07303	0.672528	4.96107	5.37646	7.42888	1.46947	3.69396	2.39252
100000101	NM_001123319	kazald3	Kazal-type serine peptidase inhibitor domain 3	protein_coding	NP_001116791.1	ZDB-GENE-050208-155	.	-2.46285	68.1902	0.45681	-2.84654	0.00441971	0.0264622	5.30675	6.59692	6.30512	6.47676	5.78838	5.83473	5.4227	5.79172	104	123	43	42	26	58	3.14617	3.63546	1.35842	1.48749	0.577722	1.41239	10.23	11.3397	4.55203	4.96055	1.98883	5.02458
677747	NM_203511	flj13639	flj13639	protein_coding	NP_987120.1	ZDB-GENE-030131-8104	.	-2.46283	54.554	0.335758	-3.87278	0.000107603	0.00149424	4.98478	6.27507	5.76721	6.03538	5.94878	5.50982	5.32821	5.47541	58	83	74	30	31	42	1.49578	2.08415	2.01671	0.901637	0.608167	0.864727	4.86363	6.50086	6.7579	3.00682	2.09364	3.07627
553698	NM_001243171	zgc:112271	zgc:112271	protein_coding	NP_001230100.1	ZDB-GENE-050522-443	.	-2.46205	34.2523	0.454946	-2.85717	0.00427437	0.0258102	4.31764	5.60182	5.16702	5.43346	4.94257	4.9023	4.7696	4.74148	44	65	26	21	23	20	3.93507	5.68167	2.38466	2.19349	1.55259	1.43617	12.7952	17.7222	7.9909	7.31495	5.34485	5.10917
110439258	XR_002458825	LOC110439258	uncharacterized LOC110439258	lncRNA	.	.	.	-2.46181	17.3871	0.5668	-2.29309	0.0218429	0.0845258	3.35384	4.61769	4.31534	4.1241	4.0827	4.01412	3.82171	3.93423	33	19	17	12	7	13	4.83202	2.69499	2.57939	2.02513	0.692293	1.45092	15.7117	8.40617	8.64343	6.75348	2.38325	5.16165
570492	XM_009294441,XM_693977	klhl43	kelch-like family member 43, transcript variant X2	protein_coding	XP_009292716.1;XP_699069.5	ZDB-GENE-141212-285	.	-2.46051	646.637	0.355716	-3.65168	0.000260533	0.00304734	8.54635	9.84457	9.34391	10.0654	9.01334	8.91527	8.70128	8.79275	692	1409	445	353	417	449	5.02733	10.0204	3.41555	3.03769	2.30015	2.61927	16.3467	31.2554	11.4454	10.1302	7.91834	9.31807
30236	NM_131038	cx43	connexin 43	protein_coding	NP_571113.1	ZDB-GENE-991105-4	.	-2.4595	1624.36	0.217845	-5.96005	2.52167e-09	1.73216e-07	9.8745	11.1737	11.0223	11.0045	10.7439	10.0176	10.041	10.3605	2463	2261	1729	650	1044	1481	38.0443	34.1405	28.179	11.8905	12.2379	18.3632	123.704	106.49	94.4267	39.6528	42.1295	65.327
65228	NM_131713	aspn	asporin (LRR class 1)	protein_coding	NP_571788.2	ZDB-GENE-041105-7	.	-2.45814	106.351	0.415143	-3.1256	0.00177444	0.0133587	5.93184	7.24466	6.77532	7.17626	6.72377	5.92321	6.55071	6.34813	122	191	108	21	117	81	2.72873	4.17536	2.55991	0.547468	1.98614	1.448	8.87267	13.0237	8.57816	1.82572	6.83735	5.15128
791762	NM_001017697	ecrg4a	esophageal cancer related gene 4a	protein_coding	NP_001017697.1	ZDB-GENE-050417-189	.	-2.45739	33.1189	0.481773	-2.69241	0.00709379	0.0376705	4.26219	5.55609	4.92522	5.44233	4.97741	4.78438	4.66884	4.8005	29	70	31	17	19	27	1.36824	3.2132	1.53923	0.904911	0.649284	1.02892	4.44893	10.0226	5.15791	3.01774	2.23518	3.66038
100334146	XR_002459191	si:ch73-119p20.1	si:ch73-119p20.1	lncRNA	.	ZDB-GENE-141216-395	.	-2.45732	762.825	0.294122	-4.41002	1.03361e-05	0.000219999	8.78489	10.0829	9.97759	9.6305	9.83819	8.91277	8.76855	9.39616	1237	790	1011	297	380	814	22.8452	14.2685	19.7076	6.48825	5.31502	12.0651	74.2829	44.506	66.0394	21.6373	18.2971	42.9216
565113	XM_688410	c1qtnf6a	C1q and TNF related 6a	protein_coding	XP_693502.3	ZDB-GENE-080108-3	.	-2.45708	136.866	0.291758	-4.44527	8.77808e-06	0.000193939	6.30297	7.60568	7.17689	7.54734	7.13526	6.57693	6.59449	6.81459	160	237	144	55	90	122	3.24627	4.71434	3.09315	1.30986	1.38403	1.99363	10.5555	14.7049	10.365	4.36817	4.76457	7.09236
171480	NM_182859	crabp2a	cellular retinoic acid binding protein 2, a	protein_coding	NP_878279.1	ZDB-GENE-020320-4	.	-2.45688	219.777	0.333459	-3.88901	0.000100653	0.0014145	6.98737	8.28849	7.9341	8.34696	7.557	7.16062	7.43376	7.30174	281	422	166	83	196	155	4.92748	7.22032	3.06914	1.71374	2.60564	2.17582	16.0221	22.5215	10.2846	5.71506	8.97	7.74049
544666	NM_001014828	ptges	prostaglandin E synthase	protein_coding	NP_001014828.1	ZDB-GENE-050407-2	.	-2.45459	41.2219	0.372247	-3.48017	0.000501088	0.00510273	4.58683	5.86821	5.53525	5.58432	5.3628	5.15456	5.09708	4.95547	60	61	42	24	33	21	2.64524	2.59775	1.94116	1.21166	1.08744	0.725445	8.60118	8.10286	6.50474	4.04068	3.74354	2.58077
100007333	XM_001345784,XM_017351202	si:dkey-285b23.4	si:dkey-285b23.4, transcript variant X1	protein_coding	XP_001345820.6;XP_017206691.1	ZDB-GENE-131127-34	.	-2.45403	26.8375	0.472477	-2.7412	0.00612144	0.0337289	3.94626	5.25776	4.87378	4.68453	4.9622	4.44555	4.62268	4.41673	39	24	44	10	29	14	0.628527	0.37829	1.04158	0.184478	0.349409	0.175385	2.0437	1.17996	3.4903	0.615204	1.20285	0.623933
767642	NM_001076582	apoda.1	apolipoprotein Da, duplicate 1	protein_coding	NP_001070050.2	ZDB-GENE-060929-148	.	-2.45342	54.6113	0.407024	-3.18113	0.00146701	0.0116192	4.9901	6.27504	5.96971	6.11636	5.56348	5.52186	5.44647	5.2898	82	95	39	32	43	28	4.19614	4.76379	2.10529	1.9464	1.66638	1.12362	13.6441	14.8592	7.05476	6.49093	5.73656	3.99729
541546	NM_001014359,NM_001127513	zgc:113232	zgc:113232	protein_coding	NP_001014381.1;NP_001120985.1	ZDB-GENE-050327-86	.	-2.45278	686.887	0.388917	-3.32826	0.000873909	0.0077838	8.63729	9.93013	9.39618	10.1667	9.06831	9.14196	8.77997	8.66956	713	1527	460	451	445	366	12.7684	26.6865	8.67281	9.65621	6.05808	5.2502	41.5174	83.2403	29.0622	32.2019	20.8552	18.6776
100332365	XM_021480356	si:rp71-1c10.10	si:rp71-1c10.10	protein_coding	XP_021336031.1	ZDB-GENE-130603-55	.	-2.45204	24.1528	0.630404	-2.05262	0.0401093	0.128665	3.78579	5.10908	4.843	4.7089	4.3455	4.17469	4.50027	4.31973	49	35	13	4	30	16	0.814055	0.563054	0.223254	0.078317	0.379717	0.211509	2.64696	1.75627	0.748114	0.261173	1.30719	0.752442
100537679	XM_003199676	LOC100537679	dual specificity protein phosphatase 13-like	protein_coding	XP_003199724.5	.	.	-2.45136	107.621	0.357643	-3.61696	0.000298081	0.00339183	5.96883	7.2537	6.84583	7.19178	6.6382	6.50104	6.36656	6.15926	132	199	93	67	83	51	6.61604	9.73333	4.90838	3.92991	3.13085	2.03448	21.5125	30.3601	16.4478	13.1056	10.7781	7.23767
799350	NM_001082931	si:ch211-191i18.4	si:ch211-191i18.4	protein_coding	NP_001076400.1	ZDB-GENE-060503-15	.	-2.44973	13.1631	0.602637	-2.14494	0.0319575	0.109653	2.94098	4.22087	3.77715	3.79795	3.75527	3.58507	3.46917	3.62528	18	18	16	7	5	13	0.800553	0.754302	0.720854	0.369626	0.158297	0.466833	2.60306	2.35281	2.41555	1.23265	0.544944	1.66076
431732	NM_001002185,XM_005162767,XM_009297459	smpx	small muscle protein, X-linked	protein_coding	NP_001002185.1;XP_005162824.1;XP_009295734.1	ZDB-GENE-040704-24	.	-2.449	109.643	0.330331	-3.91181	9.16067e-05	0.00131095	5.98157	7.28631	6.7924	7.2346	6.81663	6.17989	6.51035	6.37147	119	197	117	36	104	79	2.21779	3.59193	2.33659	0.806324	1.48745	1.16521	7.2113	11.2039	7.8298	2.68896	5.12061	4.14524
494490	NM_001030073,XM_005163494,XM_005163495	slc6a9	solute carrier family 6 (neurotransmitter transporter, glycine), member 9	protein_coding	NP_001025244.1;XP_005163551.1;XP_005163552.1	ZDB-GENE-050105-3	.	-2.44771	7249.62	0.201929	-6.39546	1.60069e-10	1.49936e-08	12.038	13.3295	13.1744	13.139	12.9563	12.2175	12.1575	12.5105	10837	9766	8151	3098	4466	6560	47.4654	42.2644	38.1731	16.2922	15.0227	23.3181	154.337	131.83	127.916	54.3319	51.7162	82.9542
492480	NM_001007352,XM_005160065	rnf24	ring finger protein 24	protein_coding	NP_001007353.1;XP_005160122.1	ZDB-GENE-041114-40	.	-2.44709	709.678	0.196994	-6.55383	5.60806e-11	5.77834e-09	8.68557	9.97674	9.86195	9.7579	9.5454	8.95754	8.87246	9.08828	1125	940	753	330	460	581	10.848	10.2925	8.24133	4.26849	3.70491	4.993	35.2731	32.1044	27.6164	14.2347	12.7543	17.7626
100007939	XM_001346237	cdhr5a	cadherin-related family member 5a	protein_coding	XP_001346273.5	ZDB-GENE-110518-1	.	-2.4457	163.664	0.299289	-4.31105	1.6248e-05	0.000319437	6.56806	7.86075	7.41399	7.88608	7.29798	6.87352	6.89477	6.96237	186	307	152	73	119	126	3.18213	5.15262	2.74614	1.47644	1.54927	1.73229	10.3469	16.072	9.20221	4.9237	5.33341	6.16263
393779	NM_200806	rprmb	reprimo, TP53 dependent G2 arrest mediator candidate b	protein_coding	NP_957100.1	ZDB-GENE-040426-1779	.	-2.44435	31.9582	0.443539	-2.90718	0.00364701	0.0229976	4.21196	5.50412	5.14517	4.89183	5.25209	4.70947	4.64049	4.82613	47	26	54	14	18	30	1.88215	1.01479	2.27921	0.646238	0.548272	0.941793	6.11994	3.16533	7.63752	2.1551	1.88745	3.35043
559659	NM_001172637	atp5ia	ATP synthase, H+ transporting, mitochondrial Fo complex, subunit Ea	protein_coding	NP_001166108.1	ZDB-GENE-070928-12	.	-2.44341	86.8882	0.296084	-4.35315	1.34196e-05	0.000272568	5.66893	6.94134	6.74159	6.56175	6.5578	6.20133	5.89189	6.0802	139	102	103	53	46	64	15.0101	10.7561	11.775	6.8091	3.73665	5.53619	48.8065	33.5502	39.4576	22.7073	12.8636	19.695
100001116	XM_021470544	fgl2b	fibrinogen-like 2b	protein_coding	XP_021326219.1	ZDB-GENE-120709-53	.	-2.4416	42.7918	0.377781	-3.40892	0.0006522	0.00621111	4.63397	5.92492	5.51544	5.7399	5.36916	5.11669	5.16369	5.07027	55	74	40	20	36	27	0.508962	0.679972	0.395912	0.21475	0.256499	0.20318	1.65493	2.12096	1.32668	0.716156	0.883008	0.722813
324520	XM_694448	abraa	actin binding Rho activating protein a	protein_coding	XP_699540.2	ZDB-GENE-120730-1	.	-2.4408	302.553	0.311934	-4.127	3.67531e-05	0.000625466	7.45731	8.74606	8.38074	8.80627	8.09436	7.72231	7.92825	7.59432	375	566	252	137	284	170	5.89079	8.70783	4.17408	2.54943	3.39304	2.14922	19.1543	27.1613	13.9872	8.50194	11.6807	7.64587
767658	NM_001076598	tmem141	transmembrane protein 141	protein_coding	NP_001070066.1	ZDB-GENE-060929-272	.	-2.44059	24.4392	0.487775	-2.63898	0.00831567	0.0422266	3.83185	5.11432	4.74833	4.49752	4.82517	4.38821	4.28801	4.44311	37	19	41	12	13	22	2.80486	1.40812	3.2916	1.06517	0.765432	1.31182	9.1202	4.39218	11.03	3.55219	2.63503	4.66679
58085	NM_131566	prph2a	peripherin 2a (retinal degeneration, slow)	protein_coding	NP_571641.1	ZDB-GENE-000616-8	.	-2.43894	3032.29	0.272807	-4.71489	2.41845e-06	6.49544e-05	10.7841	12.0705	12.081	11.3366	11.9211	10.9237	11.0596	11.1363	5448	2262	4379	1249	2303	2414	98.5697	39.9917	83.5662	26.7737	31.6151	35.05	320.506	124.742	280.027	89.286	108.836	124.69
110437713	XM_021469624,XR_002456515	LOC110437713	neoverrucotoxin subunit alpha-like, transcript variant X1	protein_coding	XP_021325299.1	.	.	-2.43751	180.83	0.340187	-3.77854	0.000157753	0.00204223	6.71627	8.00288	7.63024	7.99992	7.39892	6.99656	6.79911	7.27395	226	327	160	80	91	180	4.88585	6.84202	3.63011	2.01413	1.48613	3.1136	15.8867	21.3415	12.1644	6.71682	5.11605	11.0766
324244	NM_199675,XM_017357672,XM_017357674	tpm4b	tropomyosin 4b	protein_coding	NP_955969.1;XP_017213161.1;XP_017213163.1	ZDB-GENE-030131-2964	.	-2.43555	170.442	0.314795	-4.07963	4.51068e-05	0.000738254	6.63752	7.91482	7.68176	7.85469	7.23124	7.12341	6.8443	6.91357	251	288	134	103	105	112	5.38728	5.90322	3.47219	1.97212	1.57587	1.82917	17.5171	18.4132	11.6352	6.57671	5.425	6.50727
335716	NM_199970,XM_021480031	nme2a	NME/NM23 nucleoside diphosphate kinase 2a	protein_coding	NP_956264.1;XP_021335706.1	ZDB-GENE-030131-7656	.	-2.43477	235.392	0.285102	-4.5029	6.70314e-06	0.000156017	7.09915	8.38231	8.2824	7.79581	8.17517	7.41069	7.22389	7.58771	396	207	333	111	131	213	25.283	12.904	22.1062	8.28079	6.19069	10.8612	82.2095	40.25	74.0768	27.6151	21.3117	38.6387
114403	NM_131809	gja8b	gap junction protein alpha 8 paralog b	protein_coding	NP_571884.2	ZDB-GENE-010607-3	.	-2.43413	166.761	0.261	-4.91726	8.77648e-07	2.73652e-05	6.60393	7.88418	7.50766	7.78757	7.47027	7.02159	7.0289	6.77753	204	268	185	89	141	90	3.802	4.88649	3.64355	1.95971	1.98723	1.34749	12.3625	15.2419	12.2094	6.53533	6.8411	4.79371
100534853	XM_003200107	LOC100534853	vicilin-like seed storage protein At2g18540	protein_coding	XP_003200155.1	.	.	-2.43407	392.955	0.265323	-4.83702	1.31797e-06	3.91045e-05	7.83768	9.12192	8.94585	8.45998	9.07512	8.08422	8.10813	8.20805	594	315	651	175	283	309	11.1768	5.79799	12.9323	3.89815	4.04238	4.65906	36.3423	18.085	43.3356	12.9997	13.9161	16.5746
140531	gene-ND1	ND1	NADH dehydrogenase subunit 1	protein_coding	NP_059331.1	ZDB-GENE-011205-7	.	-2.43226	8389.05	0.158297	-8.1006	5.46888e-16	1.77098e-13	12.255	13.5375	13.3377	13.3974	13.1721	12.4534	12.4993	12.6164	11882	11842	9448	3682	6061	6674	536.443	522.532	449.966	197.002	207.641	241.888	1744.28	1629.87	1507.82	656.971	714.81	860.518
557064	XM_001920876	aifm5	apoptosis-inducing factor, mitochondrion-associated, 5	protein_coding	XP_001920911.2	ZDB-GENE-091118-96	.	-2.43151	585.699	0.212563	-6.03046	1.63495e-09	1.17282e-07	8.41631	9.69656	9.32858	9.64149	9.34149	8.79329	8.75854	8.55403	702	928	677	314	468	340	5.6609	7.31153	5.75448	2.99859	2.85975	2.1963	18.4068	22.806	19.283	9.99984	9.8448	7.81334
431765	NM_001002218	nfil3-6	nuclear factor, interleukin 3 regulated, member 6	protein_coding	NP_001002218.1	ZDB-GENE-040704-63	.	-2.42692	664.858	0.271837	-4.70549	2.53255e-06	6.76183e-05	8.59732	9.88022	9.53356	9.72706	9.61151	8.51246	8.91842	9.11863	821	951	851	190	522	640	7.83776	8.86672	8.56359	2.14611	3.78093	4.90315	25.485	27.6569	28.6963	7.15695	13.016	17.443
100499491	NM_001194988	rltgr	RAMP-like triterpene glycoside receptor	protein_coding	NP_001181917.1	ZDB-GENE-100727-4	.	-2.42247	39.3356	0.501714	-2.54423	0.0109518	0.0514409	4.53734	5.79313	5.57989	5.0563	5.48506	5.14532	4.99768	4.76858	72	25	59	28	31	14	2.61759	0.882499	2.28205	1.18188	0.862227	0.386087	8.51127	2.75268	7.64705	3.94138	2.96825	1.3735
571844	NM_001111204,XM_005159927	zgc:172122	zgc:172122	protein_coding	NP_001104674.1;XP_005159984.1	ZDB-GENE-080208-1	.	-2.42246	24.1703	0.464103	-2.75041	0.00595213	0.0330326	3.79387	5.1073	4.65139	4.69485	4.74517	4.25057	4.44388	4.41503	30	31	35	6	23	20	0.65807	0.663167	0.784626	0.138597	0.367093	0.339202	2.13976	2.06854	2.62925	0.462198	1.26373	1.20671
794092	NM_001166231,XM_017352531	wisp3	WNT1 inducible signaling pathway protein 3	protein_coding	NP_001159703.1;XP_017208020.1	ZDB-GENE-041001-86	.	-2.4208	378.891	0.337189	-3.78271	0.000155132	0.00201405	7.79234	9.06636	8.48809	9.24726	8.42167	8.18694	8.02903	7.98033	365	798	320	213	269	240	7.25697	17.4948	8.58584	8.06624	7.40319	6.52398	23.5966	54.5695	28.7708	26.8996	25.4858	23.2091
100004357	XM_001343647,XM_021467933	scamp5b	secretory carrier membrane protein 5b, transcript variant X2	protein_coding	XP_001343683.1;XP_021323608.1	ZDB-GENE-120215-76	.	-2.41946	196.021	0.26767	-4.76216	1.91527e-06	5.32705e-05	6.83508	8.11827	7.9118	7.69905	7.89156	6.96091	7.13067	7.38047	293	212	272	66	138	189	12.5248	8.11629	11.8371	2.96643	4.20855	5.73342	40.7252	25.3162	39.6658	9.89256	14.4881	20.3967
103910600	XR_660994	LOC103910600	uncharacterized LOC103910600	lncRNA	.	.	.	-2.41905	21.361	0.482998	-2.6386	0.00832484	0.0422454	3.63873	4.91964	4.62666	4.36231	4.50705	4.18418	4.18791	4.24873	38	19	28	9	15	18	2.28461	1.08566	1.75416	0.642279	0.695839	0.852922	7.42856	3.38637	5.87812	2.1419	2.39545	3.03427
100000133	XM_001340371,XM_017354024	si:ch211-161h7.8	si:ch211-161h7.8, transcript variant X1	protein_coding	XP_001340407.1;XP_017209513.1	ZDB-GENE-091204-302	.	-2.41887	19.7527	0.624532	-2.04046	0.0413044	0.131133	3.51335	4.8118	4.3241	4.58575	4.10234	3.96244	4.01849	4.20802	25	41	12	5	12	23	0.466892	0.756566	0.240613	0.109078	0.17711	0.332286	1.51813	2.35987	0.806282	0.363757	0.609708	1.18211
493635	NM_001007790,NM_001313730	hapln1a	hyaluronan and proteoglycan link protein 1a	protein_coding	NP_001007791.2;NP_001300659.1	ZDB-GENE-050302-175	.	-2.41843	1940.48	0.298221	-4.27223	1.93525e-05	0.00036833	10.1489	11.4229	11.0644	11.5804	10.6786	10.4351	10.3991	10.3721	2362	3809	1453	973	1448	1337	21.1484	33.3505	13.7157	10.3182	9.84427	9.61287	68.7654	104.026	45.9606	34.4096	33.8893	34.1978
323780	NR_046387,NR_138147	oip5-as1	oip5 antisense RNA 1	lncRNA	.	ZDB-GENE-030131-2500	.	-2.41838	3127.57	0.205489	-6.20006	5.64424e-10	4.65249e-08	10.8372	12.1117	12.0481	11.7811	11.7784	10.9616	11.0383	11.2863	5131	3609	3655	1257	2156	2785	49.046	33.7118	36.8577	14.2417	15.6349	21.3653	159.477	105.153	123.509	47.4939	53.8237	76.0072
100538339	NM_001256003	dio3a	deiodinase, iodothyronine, type IIIa	protein_coding	NP_001242932.1	ZDB-GENE-120406-7	.	-2.41828	58.5031	0.429651	-2.96514	0.00302541	0.0201345	5.10742	6.36689	5.66432	6.25635	6.00548	5.68761	5.49997	5.31733	45	107	76	40	43	26	1.72807	4.02021	3.08902	1.80543	1.23263	0.78574	5.61894	12.5398	10.3512	6.02082	4.24338	2.79527
108181677	XR_001797670	LOC108181677	uncharacterized LOC108181677	lncRNA	.	.	.	-2.41772	12.4343	0.643704	-1.97863	0.0478582	0.144959	2.86956	4.13424	3.66761	3.6058	3.77449	3.51129	3.54219	3.3815	16	12	21	7	13	4	0.696832	0.506585	0.99264	0.332108	0.416074	0.143162	2.2658	1.58013	3.3263	1.10753	1.43235	0.5093
556528	NM_001030101,XM_005173961,XM_009296105	rdh5	retinol dehydrogenase 5 (11-cis/9-cis)	protein_coding	NP_001025272.1;XP_005174018.1;XP_009294380.1	ZDB-GENE-050208-411	.	-2.41659	161.828	0.326842	-3.89477	9.8293e-05	0.00138564	6.56587	7.83869	7.30879	7.91701	7.25998	6.92373	6.92805	6.83159	165	322	147	81	128	105	4.3489	8.34498	4.06743	2.52238	2.55626	2.23023	14.1408	26.0296	13.6298	8.41175	8.80001	7.93406
387533	NM_207642,XM_005167541,XM_005167542,XM_021478628,XM_021478629	gja3	gap junction protein, alpha 3	protein_coding	NP_997525.1;XP_005167598.1;XP_005167599.1;XP_021334303.1;XP_021334304.1	ZDB-GENE-031217-3	.	-2.41548	219.378	0.334982	-3.79814	0.000145783	0.00191794	7.01113	8.27503	8.05355	8.21533	7.60697	7.58442	7.1173	7.17736	323	364	177	154	122	128	3.83276	4.18055	2.21892	2.28591	1.13882	1.71697	12.4625	13.0399	7.43552	7.62313	3.92044	6.10812
100003704	XM_005170276	LOC100003704	protein sprouty homolog 2-like	protein_coding	XP_005170333.1	.	.	-2.41457	755.944	0.179898	-7.06938	1.55633e-12	2.27605e-10	8.7909	10.062	9.81468	9.97369	9.64687	9.10814	9.06264	9.06007	1027	1143	809	379	557	530	12.2986	13.373	10.2146	5.37889	5.0563	5.09555	39.9896	41.713	34.2288	17.9377	17.4065	18.1274
100537272	XM_021468935	LOC100537272	macrophage mannose receptor 1-like	protein_coding	XP_021324610.1	.	.	-2.41393	689.91	0.171059	-7.43242	1.06628e-13	2.03113e-11	8.65834	9.93042	9.58224	9.68056	9.79184	8.93836	9.03207	8.86603	838	875	1004	328	577	444	8.23059	8.39554	10.403	3.81206	4.29459	3.50056	26.7624	26.1873	34.8601	12.7126	14.7843	12.4533
100008070	XM_001923979	ns:zf-e68	ns:zf-e68	protein_coding	XP_001924014.2	ZDB-GENE-030131-7730	.	-2.41376	23378.5	0.289422	-4.39249	1.12059e-05	0.000234548	13.7416	15.0128	14.6498	15.1467	14.3599	14.1684	13.9487	13.8184	28126	44274	19410	13967	16697	13559	206.728	318.049	150.498	121.684	93.1201	80.0044	672.192	992.053	504.313	405.796	320.569	284.616
101886535	XM_005156483	LOC101886535	Kv channel-interacting protein 2-like	protein_coding	XP_005156540.1	.	.	-2.41351	19.1373	0.554638	-2.29182	0.021916	0.084679	3.4742	4.76348	4.13005	4.52495	4.27402	3.99654	4.03539	4.09705	15	38	22	7	14	17	0.338409	0.872516	0.540365	0.183884	0.248528	0.317055	1.10036	2.72154	1.81074	0.613224	0.855569	1.12793
554826	NM_213497	crip2	cysteine-rich protein 2	protein_coding	NP_998662.2	ZDB-GENE-040426-2889	.	-2.41348	327.981	0.194558	-6.53335	6.43137e-11	6.59667e-09	7.58486	8.85791	8.65322	8.69101	8.44178	7.85364	7.86015	7.97325	476	465	354	148	234	261	10.388	9.91464	8.1427	3.80823	3.86587	4.57005	33.7772	30.9256	27.2858	12.6999	13.3084	16.258
559627	XM_005155277,XM_021479348,XM_678531,XR_002459600	slc7a1	solute carrier family 7 (cationic amino acid transporter, y+ system), member 1, transcript variant X4	protein_coding	XP_005155334.1;XP_021335023.1;XP_683623.4	ZDB-GENE-091116-69	.	-2.40881	963.989	0.324455	-3.90908	9.26495e-05	0.00132336	9.1438	10.4118	9.87793	10.6153	9.74543	9.47417	9.46085	9.2427	971	2008	792	512	784	566	10.8841	22.8875	9.36479	7.57759	6.75404	5.10013	35.3903	71.3902	31.381	25.2701	23.2511	18.1437
393640	NM_200667	sypl2a	synaptophysin-like 2a	protein_coding	NP_956961.2	ZDB-GENE-040426-1434	.	-2.40749	528.242	0.262935	-4.82071	1.43048e-06	4.184e-05	8.27503	9.54442	9.27465	9.55144	8.9604	8.46159	8.71578	8.47944	710	899	470	223	486	341	6.696	8.28802	4.67252	2.48659	3.47504	2.57886	21.7725	25.8519	15.6574	8.29239	11.963	9.17431
100331581	XM_021477104,XM_021477105	si:dkey-44g17.6	si:dkey-44g17.6, transcript variant X2	protein_coding	XP_021332779.1;XP_021332780.1	ZDB-GENE-120215-200	.	-2.40634	74.4357	0.315092	-4.02054	5.80656e-05	0.000906495	5.44378	6.71899	6.52372	6.33706	6.30317	5.80033	6.01806	5.74542	122	88	85	31	75	42	1.7321	1.21585	1.32088	0.515612	0.818218	0.478442	5.63205	3.79247	4.4262	1.71948	2.81675	1.70206
550446	NM_001159821	ss18l2	synovial sarcoma translocation gene on chromosome 18-like 2	protein_coding	NP_001153293.1	ZDB-GENE-050417-268	.	-2.40561	31.03	0.405603	-3.12227	0.0017946	0.0134747	4.20518	5.44674	5.13769	5.03463	5.02712	4.80867	4.69701	4.60677	48	37	37	20	23	16	2.21266	1.64521	1.76081	1.07506	0.79566	0.583167	7.19462	5.13173	5.90042	3.58514	2.73909	2.07462
100148532	XM_001920078	paqr4b	progestin and adipoQ receptor family member IVb	protein_coding	XP_001920113.1	ZDB-GENE-121214-338	.	-2.40553	144.027	0.228117	-5.55132	2.83523e-08	1.39715e-06	6.41013	7.66541	7.41795	7.31681	7.40989	6.88285	6.74467	6.64813	205	169	193	84	106	86	6.79366	5.46216	6.73241	3.30033	2.66342	2.26538	22.0901	17.0375	22.56	11.0061	9.16891	8.05909
108190674	XR_001799901	LOC108190674	uncharacterized LOC108190674	lncRNA	.	.	.	-2.4055	224.989	0.236228	-5.36066	8.29179e-08	3.54638e-06	7.04822	8.31119	8.17882	7.98686	7.94585	7.41834	7.18709	7.487	360	269	260	116	128	191	3.55391	2.59834	2.70973	1.35956	0.953421	1.51526	11.5558	8.1047	9.08019	4.53393	3.28219	5.39055
554050	NM_001024072	itgbl1	integrin, beta-like 1	protein_coding	NP_001019243.1	ZDB-GENE-050522-410	.	-2.40477	206.461	0.33053	-3.82991	0.000128188	0.00172859	6.9255	8.18668	7.78677	8.24695	7.53571	7.38475	7.04208	7.24331	246	393	170	124	116	151	8.34598	13.057	6.09658	4.98848	2.97208	4.12173	27.1375	40.7273	20.4294	16.6358	10.2315	14.6631
571591	NM_001301114	avpr1aa	arginine vasopressin receptor 1Aa	protein_coding	NP_001288043.1	ZDB-GENE-101028-2	.	-2.40342	127.326	0.316283	-3.99985	6.33821e-05	0.000968157	6.22973	7.48867	6.98485	7.45981	7.04972	6.6857	6.38828	6.63656	133	227	138	73	69	101	4.95732	8.26844	5.43023	3.20951	1.93479	3.00628	16.1191	25.7908	18.1965	10.7032	6.66057	10.6949
140533	gene-ND3	ND3	NADH dehydrogenase subunit 3	protein_coding	NP_059338.1	ZDB-GENE-011205-9	.	-2.40263	1882.84	0.124638	-10.1463	3.44241e-24	4.87704e-21	10.1117	11.3768	11.1854	11.121	11.1315	10.3598	10.417	10.3833	2681	2340	2404	880	1471	1347	336.135	286.736	318.009	130.762	139.892	135.602	1092.97	894.382	1065.64	436.071	481.582	482.405
572348	XM_003200156,XM_005157916	itga10	integrin, alpha 10, transcript variant X1	protein_coding	XP_003200204.1;XP_005157973.1	ZDB-GENE-100922-54	.	-2.40232	519.064	0.312342	-4.04822	5.16089e-05	0.000826763	8.25391	9.5174	9.0719	9.67056	8.83765	8.61136	8.42789	8.52537	577	1039	416	281	344	374	5.3841	9.46764	4.07583	3.08802	2.42196	2.78487	17.5068	29.5313	13.6579	10.298	8.3377	9.90719
795198	XM_005157928	si:dkey-27n14.1	si:dkey-27n14.1	protein_coding	XP_005157985.1	ZDB-GENE-100922-123	.	-2.40101	41.952	0.496528	-2.54495	0.0109292	0.0513565	4.62797	5.88698	5.3605	5.78622	5.25826	5.13958	5.19716	4.82747	45	84	35	24	43	14	0.628735	1.15906	0.509471	0.396459	0.457558	0.159035	2.04438	3.61532	1.70722	1.32213	1.57516	0.565768
140535	gene-ND5	ND5	NADH dehydrogenase subunit 5	protein_coding	NP_059341.1	ZDB-GENE-011205-12	.	-2.4009	7406.16	0.170221	-7.42316	1.14363e-13	2.14246e-11	12.0885	13.3522	13.2029	13.1219	13.0402	12.2712	12.2668	12.5056	10997	9439	8781	3236	5005	6390	265.83	222.997	223.906	92.7134	91.7904	124.007	864.366	695.569	750.3	309.184	315.992	441.154
565192	NM_001320482	gpr146	G protein-coupled receptor 146	protein_coding	NP_001307411.1	ZDB-GENE-050823-3	.	-2.39793	1000.28	0.166802	-7.56456	3.89174e-14	8.09339e-12	9.20259	10.4629	10.3032	10.2338	10.1377	9.54068	9.35587	9.53849	1482	1286	1175	522	641	774	18.489	15.6749	15.4622	7.71992	6.06074	7.75205	60.1183	48.8929	51.8132	25.7447	20.8643	27.5779
101882623	XR_224857	LOC101882623	uncharacterized LOC101882623	lncRNA	.	.	.	-2.3948	56.4572	0.353132	-3.56781	0.00035998	0.00395922	5.05716	6.31508	5.85222	6.20739	5.79203	5.5214	5.49018	5.45673	64	102	55	29	43	38	2.45895	3.81063	2.20672	1.28384	1.25393	1.17072	7.99545	11.8861	7.39464	4.28142	4.3167	4.16486
555778	NM_001039808	slc2a1a	solute carrier family 2 (facilitated glucose transporter), member 1a	protein_coding	NP_001034897.1	ZDB-GENE-030131-3158	.	-2.39363	214.94	0.302516	-4.16243	3.14881e-05	0.000555898	6.98423	8.24447	8.03069	7.54071	8.21178	7.25387	7.22975	7.40099	317	161	371	97	147	180	8.28589	4.10255	10.2286	2.98243	2.90765	3.7726	26.9422	12.7966	34.2757	9.94591	10.0097	13.421
393191	NM_200222	gpx8	glutathione peroxidase 8 (putative)	protein_coding	NP_956516.1	ZDB-GENE-040426-965	.	-2.39341	73.0874	0.337055	-3.7355	0.000187343	0.00234648	5.42854	6.688	6.20805	6.62905	6.16383	5.84587	5.82717	5.82306	80	135	71	36	55	52	2.22166	3.66051	2.08255	1.15772	1.14631	1.14132	7.22388	11.4178	6.97855	3.86083	3.9462	4.06027
556600	XM_679439	wfdc2	WAP four-disulfide core domain 2, transcript variant X1	protein_coding	XP_684531.2	ZDB-GENE-090313-47	.	-2.39276	33.0013	0.565373	-2.22628	0.0259957	0.0950562	4.29972	5.53319	4.88369	5.34345	5.09142	4.93596	4.47273	4.77507	27	61	40	26	8	26	1.71512	3.8532	2.68693	1.96679	0.353118	1.33055	5.57683	12.0189	9.00378	6.55892	1.21562	4.73343
402990	NM_205690,XM_005163003	rlbp1b	retinaldehyde binding protein 1b	protein_coding	NP_991253.1;XP_005163060.1	ZDB-GENE-040426-1870	.	-2.39129	418.514	0.271424	-4.63404	3.5859e-06	9.20655e-05	7.9454	9.20588	8.71316	9.27893	8.74856	8.11189	8.30926	8.26695	436	769	432	171	350	316	13.469	23.3932	13.9054	6.25125	8.17708	7.84072	43.7955	72.9677	46.5965	20.8469	28.1499	27.8934
555521	NM_001089370,XM_009300384,XM_009300385	prkcq	protein kinase C, theta	protein_coding	NP_001082839.2;XP_009298659.1;XP_009298660.1	ZDB-GENE-041210-195	.	-2.39079	143.968	0.262773	-4.78545	1.70608e-06	4.82813e-05	6.40298	7.66756	7.52879	7.41789	7.15719	6.65495	6.85532	6.75132	236	193	140	58	127	103	2.14403	1.69163	1.3201	0.60739	0.864039	0.73533	6.97148	5.27652	4.42359	2.02555	2.97449	2.61594
140532	gene-ND2	ND2	NADH dehydrogenase subunit 2	protein_coding	NP_059332.1	ZDB-GENE-011205-8	.	-2.38738	4722.52	0.169463	-7.40828	1.2795e-13	2.35802e-11	11.445	12.7007	12.5582	12.487	12.3641	11.6486	11.6188	11.8475	7049	6113	5438	2127	3187	4025	296.35	251.19	241.185	105.975	101.664	135.824	963.603	783.507	808.201	353.411	349.982	483.194
567117	XM_005169023,XM_005169024,XM_021477927	slc7a9	solute carrier family 7 (amino acid transporter light chain, bo,+ system), member 9, transcript variant X1	protein_coding	XP_005169080.1;XP_005169081.1;XP_021333602.1	ZDB-GENE-080116-2	.	-2.38679	53.7987	0.343651	-3.65217	0.000260034	0.00304465	4.9966	6.2417	5.92308	6.03271	5.71155	5.49876	5.32946	5.46461	76	84	51	30	32	42	0.761335	0.923277	0.493821	0.327016	0.274152	0.307607	2.47554	2.87987	1.65477	1.09055	0.943781	1.09431
110438406	XM_021470766	LOC110438406	transcriptional enhancer factor TEF-3-like	protein_coding	XP_021326441.1	.	.	-2.38421	29.8094	0.632154	-1.98292	0.0473767	0.143959	4.16113	5.38295	4.91129	5.12142	4.84887	4.86592	4.58475	4.29964	36	50	30	28	21	4	2.69084	3.70337	2.40047	2.48963	1.2107	0.186816	8.74947	11.5515	8.04389	8.30252	4.16788	0.664599
110439802	gene-LOC110439802	LOC110439802	.	pseudogene	.	.	.	-2.38279	39.4795	0.538065	-2.32806	0.0199087	0.0789799	4.56141	5.79045	5.18346	5.73918	5.0936	5.19004	4.82649	4.84226	37	87	29	32	20	20	1.3554	3.12469	1.11297	1.35692	0.552432	0.573228	4.40719	9.74649	3.72952	4.52512	1.90177	2.03926
101883768	XM_017351209	LOC101883768	uncharacterized LOC101883768	protein_coding	XP_017206698.1	.	.	-2.38199	28.4363	0.482392	-2.59575	0.00943838	0.0463796	4.05631	5.3304	5.0852	4.88036	4.78598	4.47287	4.55026	4.72686	53	33	27	8	19	31	0.465929	0.283657	0.250868	0.079567	0.124234	0.219023	1.515	0.884779	0.840647	0.265344	0.427682	0.779175
799203	XM_009293224	LOC799203	ovarian cancer G-protein coupled receptor 1-like	protein_coding	XP_009291499.1	.	.	-2.3803	24.8098	0.45399	-2.75589	0.00585331	0.0326644	3.89843	5.11717	4.77377	4.72006	4.68334	4.51888	4.29865	4.40895	37	31	29	17	12	18	0.828657	0.67849	0.686721	0.440914	0.202169	0.311942	2.69444	2.11634	2.30118	1.47038	0.695974	1.10973
387299	NM_198985	p2rx8	purinergic receptor P2X, ligand-gated ion channel, 8	protein_coding	NP_945336.1	ZDB-GENE-030319-7	.	-2.38027	30.4661	0.488287	-2.56228	0.0103988	0.0496462	4.17331	5.42256	5.09982	4.96622	5.02684	4.70387	4.82474	4.45716	47	34	39	16	35	9	1.71972	1.22774	1.49625	0.663718	0.988917	0.262129	5.5918	3.82955	5.01386	2.21339	3.40438	0.932523
100151460	XM_001919900	si:dkeyp-51f12.2	si:dkeyp-51f12.2	protein_coding	XP_001919935.1	ZDB-GENE-070705-546	.	-2.37786	27.262	0.59029	-2.11703	0.0342573	0.115268	4.00024	5.26759	4.79581	5.07925	4.57855	4.4059	4.70922	4.32902	34	54	19	9	37	10	1.16156	1.81105	0.672326	0.352126	0.950541	0.257473	3.77688	5.64901	2.25294	1.17429	3.27227	0.915963
324215	NM_001001815	igf2b	insulin-like growth factor 2b	protein_coding	NP_001001815.1	ZDB-GENE-030131-2935	.	-2.37637	446.927	0.211603	-5.90143	3.60361e-09	2.36088e-07	8.04989	9.29656	9.06344	9.21171	8.83732	8.4171	8.36297	8.23332	618	682	453	241	350	280	8.04256	8.66468	6.21484	3.70734	3.45616	2.91652	26.151	27.0268	20.8257	12.3634	11.898	10.3755
394007	NM_201032	xpnpep2	X-prolyl aminopeptidase (aminopeptidase P) 2, membrane-bound	protein_coding	NP_957326.2	ZDB-GENE-040426-1151	.	-2.37511	43.3536	0.345629	-3.6108	0.000305259	0.00345808	4.67306	5.93536	5.64672	5.61738	5.46558	5.08635	5.19911	5.17159	66	59	46	17	37	33	1.02937	0.901195	0.752895	0.314636	0.434716	0.40803	3.34706	2.811	2.52292	1.04926	1.49653	1.45157
556703	NM_001201540,NM_001201541,NM_001201542,XM_009299964,XM_021475025,XM_021475026,XM_021475027,XM_021475028,XM_021475029,XM_021475030,XM_021475031	tnnt2e	troponin T2e, cardiac	protein_coding	NP_001188469.1;NP_001188470.1;NP_001188471.1;XP_009298239.1;XP_021330700.1;XP_021330701.1;XP_021330702.1;XP_021330703.1;XP_021330704.1;XP_021330705.1;XP_021330706.1	ZDB-GENE-041210-27	.	-2.375	468.164	0.297558	-4.1939	2.74195e-05	0.00049486	8.11556	9.36409	9.07442	9.45027	8.63312	8.36046	8.42791	8.37961	616	869	348	219	374	335	16.7601	22.8837	10.0697	7.08923	7.56601	7.73966	54.4968	71.3785	33.7431	23.6415	26.0463	27.5339
30273	NM_001313699,NM_001313700	snai1a	snail family zinc finger 1a	protein_coding	NP_001300628.1;NP_001300629.1	ZDB-GENE-990415-255	.	-2.37391	82.7808	0.336615	-3.70531	0.00021113	0.00258	5.62235	6.86172	6.43041	6.78253	6.35816	6.11136	6.04209	5.83715	96	145	82	49	68	43	2.15544	3.18735	1.94651	1.30721	1.16447	0.771386	7.00856	9.94192	6.52269	4.35935	4.00874	2.74421
100001422	XM_021477744,XM_021477745	si:ch211-212k18.8	si:ch211-212k18.8, transcript variant X2	protein_coding	XP_021333419.1;XP_021333420.1	ZDB-GENE-041111-14	.	-2.37018	71.2051	0.380128	-3.27521	0.00105585	0.00899771	5.41524	6.64006	6.19009	6.51383	6.18128	6.02529	5.73303	5.57995	81	120	76	53	48	32	3.15169	4.5907	3.13735	2.46561	1.39038	0.997749	10.2479	14.3192	10.5131	8.22241	4.78644	3.54949
110438235	XM_021469193	LOC110438235	galactose-specific lectin nattectin-like	protein_coding	XP_021324868.1	.	.	-2.36982	108.563	0.244181	-5.09776	3.43695e-07	1.1986e-05	6.0063	7.25594	6.93197	6.99775	6.95378	6.35757	6.49065	6.29176	142	145	139	50	99	67	7.63014	7.58793	7.86068	3.18168	4.03519	2.88464	24.8099	23.6682	26.3408	10.6104	13.8913	10.2621
101883603	XM_021480298	cdc42ep1a	CDC42 effector protein (Rho GTPase binding) 1a	protein_coding	XP_021335973.1	ZDB-GENE-121128-3	.	-2.36899	156.333	0.266465	-4.66954	3.01876e-06	7.91186e-05	6.54084	7.77846	7.512	7.66029	7.28638	6.99103	6.89959	6.7183	216	242	154	91	124	88	4.19718	4.59278	3.15705	2.08017	1.81995	1.36399	13.6474	14.3257	10.5791	6.93704	6.26524	4.8524
335987	NM_001005394	gypc	glycophorin C (Gerbich blood group)	protein_coding	NP_001005394.1	ZDB-GENE-030131-7930	.	-2.36883	57.9319	0.426652	-2.91614	0.00354396	0.0225279	5.10769	6.34667	6.05184	6.19522	5.65311	5.58915	5.62739	5.28994	86	99	42	33	56	24	2.73962	3.09951	1.41061	1.25301	1.36323	0.617185	8.90805	9.66796	4.72689	4.17861	4.69296	2.19564
571720	NM_001144802	si:ch211-251b21.1	si:ch211-251b21.1	protein_coding	NP_001138274.1	ZDB-GENE-060809-5	.	-2.36835	1495.86	0.175101	-7.1038	1.21377e-12	1.79828e-10	9.79478	11.0386	10.8729	10.9102	10.6162	10.0644	10.0016	10.1231	2182	2125	1565	731	1051	1169	42.4792	40.4194	32.1286	16.8584	15.514	18.2561	138.124	126.076	107.662	56.22	53.4075	64.9461
566120	NM_001031841	grk7a	G protein-coupled receptor kinase 7a	protein_coding	NP_001027011.2	ZDB-GENE-050824-1	.	-2.36695	3595.91	0.225847	-5.50386	3.71568e-08	1.76577e-06	11.0606	12.3038	12.1882	11.7332	12.2264	11.2576	11.2463	11.4376	5534	3150	5475	1632	2503	3021	77.2292	42.9637	80.6082	26.984	26.5044	33.8428	251.116	134.012	270.115	89.9873	91.2423	120.396
393891	NM_200917	fbxo32	F-box protein 32	protein_coding	NP_957211.1	ZDB-GENE-040426-1040	.	-2.36679	137.624	0.375555	-3.30959	0.000934333	0.00816164	6.35211	7.59661	6.98502	7.73191	6.93745	6.6552	6.68877	6.66995	126	297	112	65	108	100	3.15885	7.27412	2.96367	1.92492	2.04563	2.01192	10.2712	22.6893	9.93112	6.41929	7.04215	7.15743
100002038	XM_001339095	si:rp71-17i16.4	si:rp71-17i16.4	protein_coding	XP_001339131.1	ZDB-GENE-090312-215	.	-2.3658	85.1559	0.32325	-3.84323	0.000121426	0.00164879	5.65556	6.90574	6.47631	6.83309	6.39911	5.97878	6.15279	5.99018	99	150	84	36	79	56	4.00821	5.94967	3.58793	1.68567	2.40621	1.82374	13.033	18.5581	12.023	5.62143	8.28348	6.48796
100101653	NM_001100156,XM_021478398	fcer1gl	Fc receptor, IgE, high affinity I, gamma polypeptide like	protein_coding	NP_001093626.1;XP_021334073.1	ZDB-GENE-070502-4	.	-2.36458	24.0994	0.435539	-2.85068	0.00436255	0.0261892	3.83737	5.08341	4.78166	4.6331	4.64201	4.37356	4.40483	4.37386	40	27	28	11	20	17	3.17943	2.16458	1.95827	1.41374	1.26801	0.971346	10.3382	6.75173	6.5621	4.71461	4.36518	3.45557
568235	NM_001327819	mrpl42	mitochondrial ribosomal protein L42	protein_coding	NP_001314748.1	ZDB-GENE-101014-1	.	-2.36439	50.2296	0.324778	-3.82251	0.000132098	0.00176869	4.90257	6.14055	5.85169	5.85742	5.67885	5.38128	5.38878	5.28208	74	70	53	26	42	31	5.13714	4.78641	3.90009	2.14486	2.23733	1.74726	16.7038	14.9297	13.069	7.15275	7.70211	6.21589
65223	NM_131708	try	trypsin	protein_coding	NP_571783.2	ZDB-GENE-010131-7	.	-2.36426	198.025	0.335002	-3.70561	0.000210878	0.00257831	6.88073	8.12001	8.10714	7.32325	7.92319	7.22822	7.06453	7.25067	369	130	284	103	126	159	18.9705	6.4997	15.4127	6.25918	4.89843	6.54702	61.6841	20.2738	51.6474	20.8734	16.863	23.291
572862	NM_200354,XM_021476309	zgc:63972	zgc:63972	protein_coding	NP_956648.1;XP_021331984.1	ZDB-GENE-040426-1320	.	-2.36292	77.9372	0.404653	-3.06576	0.00217119	0.0155451	5.52267	6.78008	6.55368	6.14498	6.58474	5.61695	5.99322	6.07573	123	63	122	18	69	76	3.61718	1.79388	3.75921	0.585147	1.51291	1.75193	11.7615	5.59544	12.597	1.95137	5.20824	6.2325
568322	NM_001201449,XM_005162182	rnf207b	ring finger protein 207b	protein_coding	NP_001188378.1;XP_005162239.1	ZDB-GENE-080227-9	.	-2.36145	98.5832	0.31712	-3.90916	9.26185e-05	0.00132336	5.8768	7.11275	6.76552	7.06035	6.51229	6.29851	6.19903	6.22541	127	174	84	53	70	70	2.16986	2.87803	1.51116	1.04738	0.898766	0.942702	7.05546	8.9771	5.06382	3.49284	3.09404	3.35366
108191042	XM_021478478	LOC108191042	uncharacterized LOC108191042	protein_coding	XP_021334153.1	.	.	-2.36144	17.6311	0.574109	-2.15929	0.0308276	0.107079	3.36113	4.64309	4.27617	4.095	4.26521	3.81836	4.01112	4.02394	28	16	26	3	17	17	0.200185	0.112599	0.19772	0.019527	0.092822	0.099609	0.650916	0.351218	0.66255	0.065119	0.319544	0.354361
431763	NM_001002216	gadd45ab	growth arrest and DNA-damage-inducible, alpha, b	protein_coding	NP_001002216.1	ZDB-GENE-040704-60	.	-2.36136	328.854	0.253338	-4.89314	9.92379e-07	3.03579e-05	7.61198	8.85199	8.33023	8.84071	8.54924	7.92214	8.00578	7.77912	327	551	403	164	287	200	12.053	19.8458	15.6739	7.17067	8.02001	5.91838	39.1913	61.9026	52.5226	23.9131	27.6092	21.0547
100332904	XM_002662526	si:ch211-286o17.1	si:ch211-286o17.1	protein_coding	XP_002662572.1	ZDB-GENE-141216-411	.	-2.36119	692.688	0.287846	-4.30617	1.66103e-05	0.00032543	8.68704	9.92662	9.55102	10.0534	9.27096	8.9527	8.89057	9.00354	819	1320	563	340	489	540	10.0774	15.8751	7.30526	4.95419	4.56259	5.32759	32.7675	49.5175	24.4796	16.5214	15.7069	18.9529
553212	XM_678306	st8sia6	ST8 alpha-N-acetyl-neuraminide alpha-2,8-sialyltransferase 6	protein_coding	XP_683398.2	ZDB-GENE-060322-9	.	-2.36031	774.197	0.2471	-5.01406	5.32944e-07	1.75593e-05	8.84858	10.0867	9.86516	10.0922	9.48924	9.1842	9.0146	9.14435	1076	1286	668	413	517	584	9.21775	10.7723	6.03943	4.19287	3.35856	4.01571	29.9722	33.6008	20.2379	13.9826	11.562	14.2859
566659	XM_009305575,XM_009305576	si:ch211-176g13.7	si:ch211-176g13.7, transcript variant X1	protein_coding	XP_009303850.1;XP_009303851.1	ZDB-GENE-030131-7664	.	-2.35898	145.175	0.290683	-4.25951	2.04878e-05	0.000386371	6.43334	7.67191	7.60966	7.05246	7.41617	6.75681	6.82529	6.72833	259	119	195	69	121	99	6.34323	2.94532	5.44591	1.87115	3.42641	2.04141	20.6255	9.187	18.249	6.23999	11.7956	7.26231
559490	NM_001326439	tppp2	tubulin polymerization-promoting protein family member 2	protein_coding	NP_001313368.1	ZDB-GENE-140106-24	.	-2.35826	478.273	0.205017	-6.0372	1.56812e-09	1.1393e-07	8.15133	9.39282	9.17694	9.26844	8.97881	8.302	8.45296	8.55012	671	695	509	193	371	402	9.56492	9.67115	7.64793	3.2551	4.0099	4.59765	31.101	30.1661	25.6279	10.8553	13.8042	16.3561
561751	XM_009298849	si:dkeyp-12a9.5	si:dkeyp-12a9.5	protein_coding	XP_009297124.1	ZDB-GENE-070912-635	.	-2.35793	84.7169	0.355742	-3.47871	0.000503837	0.00512381	5.65659	6.8947	6.54588	6.84882	6.22456	6.04226	6.10276	5.94003	111	155	65	42	74	52	4.54525	6.20658	2.81055	2.00435	2.28972	1.712	14.7792	19.3595	9.41805	6.68418	7.88245	6.09044
100006782	XM_001345402	si:dkey-105h12.2	si:dkey-105h12.2	protein_coding	XP_001345438.6	ZDB-GENE-131118-9	.	-2.35786	93.8172	0.363512	-3.40423	0.000663507	0.00628778	5.80399	7.04182	6.90944	6.40451	6.79504	6.17412	6.34616	5.94507	162	75	133	46	97	44	1.57494	0.707654	1.3643	0.525284	0.714918	0.338384	5.12102	2.20731	4.57171	1.75174	2.46113	1.2038
101884348	XR_225179,XR_658928	LOC101884348	uncharacterized LOC101884348, transcript variant X2	lncRNA	.	.	.	-2.35191	21.991	0.52617	-2.34494	0.0190303	0.0765263	3.74244	4.93537	4.46068	4.65259	4.46417	4.39665	4.1912	4.11433	25	36	24	18	14	9	1.08398	1.54574	1.11006	0.951858	0.457307	0.310749	3.52464	4.82145	3.71977	3.17429	1.57429	1.10549
108179119	XM_017352051	LOC108179119	NACHT and WD repeat domain-containing protein 2-like	protein_coding	XP_017207540.1	.	.	-2.35123	18.7152	0.620951	-1.98633	0.0469962	0.143091	3.51622	4.69982	4.41998	4.26345	4.11114	4.18544	3.85734	3.96018	35	23	15	17	6	11	1.80749	1.15027	0.800796	1.02099	0.225092	0.447853	5.87718	3.5879	2.68343	3.40483	0.774889	1.59324
100148290	XM_017356607,XM_021477082	si:dkey-43k4.5	si:dkey-43k4.5, transcript variant X2	protein_coding	XP_017212096.1;XP_021332757.1	ZDB-GENE-120215-82	.	-2.35111	66.3629	0.417964	-2.95083	0.00316921	0.0208412	5.30058	6.54401	5.934	6.54481	5.98406	5.56625	5.64123	5.84424	60	136	62	24	46	65	0.600449	1.32875	0.641909	0.28165	0.346185	0.518781	1.9524	4.14463	2.15101	0.939259	1.19175	1.84557
100529086	XM_003200329	pnoca	prepronociceptin a	protein_coding	XP_003200377.2	ZDB-GENE-101229-1	.	-2.34701	111.156	0.294457	-4.17999	2.91519e-05	0.000520693	6.05457	7.28396	6.98317	7.2094	6.70431	6.43983	6.40759	6.38523	150	187	97	57	85	78	1.7421	2.11323	1.18125	0.779146	0.745283	0.726573	5.66456	6.59156	3.9583	2.59833	2.56567	2.58479
100150092	NM_001282078	si:ch73-226l13.2	si:ch73-226l13.2	protein_coding	NP_001269007.1	ZDB-GENE-110411-18	.	-2.34577	46.4589	0.499337	-2.46339	0.0137632	0.0607327	4.78822	6.02872	5.54613	6.01014	5.19448	5.09809	5.26905	5.22123	54	102	25	17	42	36	2.08292	3.83936	0.987924	0.758356	1.22683	1.09021	6.77278	11.9757	3.31049	2.529	4.22341	3.87844
568849	XM_021468614,XM_692206	chrna2b	cholinergic receptor, nicotinic, alpha 2b (neuronal), transcript variant X2	protein_coding	XP_021324289.1;XP_697298.4	ZDB-GENE-041001-99	.	-2.34467	217.468	0.269576	-4.56042	5.10507e-06	0.000124165	7.02205	8.2525	8.01242	8.20295	7.66625	7.30437	7.25624	7.42953	305	356	189	102	149	183	3.00462	3.41957	1.94789	1.17907	1.11093	1.43839	9.76972	10.6663	6.52729	3.932	3.82441	5.11708
108183935	XM_017355760,XM_021475713	LOC108183935	gastrula zinc finger protein XlCGF8.2DB-like, transcript variant X2	protein_coding	XP_017211249.1;XP_021331388.1	.	.	-2.34409	13.7956	0.566505	-2.16949	0.0300456	0.105299	3.02847	4.28034	3.80063	3.92691	3.81533	3.5989	3.64337	3.67011	16	22	16	5	11	12	0.248123	0.336478	0.269441	0.087617	0.131955	0.152737	0.80679	1.04954	0.902884	0.292188	0.45426	0.543363
100332635	gene-si:ch73-334d15	si:ch73-334d15.1	.	pseudogene	.	ZDB-GENE-091118-35	.	-2.34369	40.247	0.361603	-3.39815	0.000678434	0.00638652	4.57518	5.82416	5.44859	5.44077	5.50922	4.9574	5.04719	5.1632	53	49	56	14	30	38	1.19316	1.07114	1.3255	0.350134	0.504274	0.680112	3.87963	3.34109	4.44168	1.16764	1.73598	2.4195
557468	XM_017351845	pgfb	placental growth factor b, transcript variant X1	protein_coding	XP_017207334.1	ZDB-GENE-131127-445	.	-2.34355	28.0681	0.546271	-2.24924	0.0244972	0.0913025	4.07823	5.29442	4.51609	5.14098	4.87636	4.62798	4.46479	4.51057	15	57	36	18	17	19	0.167264	0.614584	0.414999	0.227825	0.142479	0.165695	0.543872	1.917	1.39064	0.759761	0.49049	0.589461
794381	XM_001334286	si:dkey-78a14.4	si:dkey-78a14.4	protein_coding	XP_001334322.1	ZDB-GENE-110408-8	.	-2.34116	29.7717	0.510292	-2.40494	0.016175	0.0681767	4.13965	5.38947	5.04691	5.11758	4.77742	4.52288	4.83058	4.53122	45	48	24	9	38	15	0.528659	0.553868	0.288914	0.123414	0.337305	0.1416	1.71897	1.72762	0.968139	0.411566	1.16118	0.503741
140515	rna-trnR	trnR	tRNA-Arg	tRNA	.	ZDB-GENE-011205-33	.	-2.34003	54.8333	0.305009	-4.02129	5.78791e-05	0.00090483	5.03749	6.26349	5.89599	5.99057	5.90908	5.48054	5.40397	5.5342	70	76	68	27	36	46	43.4323	46.1252	44.5744	19.7712	17.0937	22.991	141.223	143.873	149.367	65.934	58.8456	81.7904
556121	NM_001076662	sfxn4	sideroflexin 4	protein_coding	NP_001070130.1	ZDB-GENE-050309-187	.	-2.3398	52.9112	0.353554	-3.46874	0.0005229	0.0052657	5.00459	6.20399	5.91894	5.83255	5.85205	5.59917	5.37477	5.25882	77	63	66	38	37	26	2.9445	2.36002	2.64668	1.71873	1.0562	0.800998	9.57426	7.36135	8.86892	5.73168	3.63599	2.84955
561718	NM_001110387,XM_017359018	tmx2a	thioredoxin-related transmembrane protein 2a	protein_coding	NP_001103857.1;XP_017214507.1	ZDB-GENE-050208-95	.	-2.33872	35.6933	0.458459	-2.67356	0.00750498	0.0391898	4.43353	5.63744	5.13387	5.50413	5.07585	5.0152	4.75392	4.84286	38	68	32	25	19	24	1.38736	2.43347	1.25402	1.05129	0.508324	0.71239	4.5111	7.59045	4.20216	3.5059	1.74992	2.53433
405833	NM_001098198,NM_212897	clic5b	chloride intracellular channel 5b	protein_coding	NP_001091668.1;NP_998062.1	ZDB-GENE-040426-2542	.	-2.33727	382.771	0.234507	-5.22297	1.76071e-07	6.83422e-06	7.84508	9.06503	8.75284	8.96182	8.71971	8.30244	8.14185	7.91086	481	570	440	237	299	206	15.5449	18.2093	14.6866	8.66038	6.97895	5.05307	50.5454	56.7982	49.2141	28.881	24.0253	17.9763
100149148	XM_021476518	myha	myosin, heavy chain a	protein_coding	XP_021332193.1	ZDB-GENE-060531-50	.	-2.33702	1548.75	0.275572	-4.4441	8.82602e-06	0.000194619	9.8587	11.0828	10.7593	11.1925	10.4458	10.2257	10.0901	9.9945	1913	2837	1278	883	1163	984	14.238	20.6349	10.0301	7.78556	6.56733	5.87511	46.2957	64.364	33.6104	25.9636	22.6083	20.9007
567953	NM_001128741	zgc:195023	zgc:195023	protein_coding	NP_001122213.1	ZDB-GENE-081022-175	.	-2.33346	19.2917	0.514111	-2.37783	0.0174148	0.0719835	3.52273	4.75969	4.20835	4.50429	4.29608	4.04503	4.09117	4.08723	18	35	22	8	16	15	1.35447	2.64761	1.77723	0.667795	0.945235	0.939767	4.40416	8.25838	5.95542	2.22699	3.25401	3.34322
101886739	XM_005159019	prrt4	proline-rich transmembrane protein 4, transcript variant X1	protein_coding	XP_005159076.1	ZDB-GENE-140106-210	.	-2.33187	162.387	0.307503	-3.97228	7.11884e-05	0.00106025	6.60028	7.83131	7.71634	7.49269	7.41623	6.66456	6.89708	7.16302	269	192	177	50	119	168	2.94987	2.05412	2.04572	0.640477	0.987019	1.47571	9.59172	6.40717	6.85512	2.13589	3.39785	5.24986
558702	XM_003199188,XM_005167517,XM_021478862	ttll4	tubulin tyrosine ligase-like family, member 4, transcript variant X3	protein_coding	XP_003199236.1;XP_005167574.1;XP_021334537.1	ZDB-GENE-070912-313	.	-2.33074	1400.66	0.221859	-5.50252	3.74394e-08	1.77547e-06	9.71629	10.9367	10.6238	10.9701	10.4548	10.0298	9.99382	9.89678	1734	2352	1365	741	1103	932	23.7848	32.7109	19.5739	10.8269	9.9598	9.57758	77.3381	102.031	65.5914	36.1059	34.287	34.0723
30685	NM_131411	aanat2	arylalkylamine N-acetyltransferase 2	protein_coding	NP_571486.1	ZDB-GENE-991019-6	.	-2.33068	20.0339	0.496017	-2.46111	0.0138507	0.0609883	3.57518	4.81501	4.5216	4.31527	4.37814	4.07078	4.124	4.20024	35	20	24	7	15	19	1.07019	0.599945	0.790449	0.247812	0.334249	0.476592	3.47979	1.87134	2.64876	0.826415	1.15067	1.69548
30208	NM_131014,XM_005156049,XM_005156050,XM_009306481,XM_009306483,XM_009306485,XM_017358425,XM_017358426,XM_021480020,XM_021480021	cmn	calymmin	protein_coding	NP_571089.1;XP_005156106.1;XP_005156107.1;XP_009304756.1;XP_009304758.1;XP_009304760.1;XP_017213914.1;XP_017213915.1;XP_021335695.1;XP_021335696.1	ZDB-GENE-000208-9	.	-2.33044	1022.43	0.574668	-2.12401	0.0336695	0.114032	9.26243	10.4825	9.89703	10.7345	9.73303	9.77042	9.42701	9.17078	969	2226	761	713	730	497	10.133	23.486	8.51717	8.7748	5.91391	4.238	32.9481	73.2573	28.5407	29.2626	20.3589	15.0767
559131	XM_005155709,XM_021479703	LOC559131	serine/threonine-protein kinase NIM1-like, transcript variant X2	protein_coding	XP_005155766.1;XP_021335378.1	.	.	-2.33008	379.068	0.251024	-4.86162	1.1643e-06	3.48644e-05	7.83107	9.051	8.92337	8.45973	8.94886	8.11552	8.01135	8.20907	589	321	576	187	253	316	9.71631	5.26764	10.1047	3.72918	3.11229	4.19188	31.5933	16.4308	33.8604	12.4362	10.7142	14.9126
568864	XR_002459197,XR_002459198,XR_002459199,XR_002459200,XR_002459201,XR_002459202	si:dkey-19b23.12	si:dkey-19b23.12, transcript variant X1	misc_RNA	.	ZDB-GENE-141216-440	.	-2.32881	428.517	0.351109	-3.47355	0.000513631	0.0052024	8.01003	9.22701	8.77161	9.39395	8.51465	8.48889	8.19765	8.05725	467	868	326	283	302	237	6.03348	11.1082	4.52003	4.33802	2.88132	2.43607	19.6183	34.6485	15.1464	14.4666	9.91907	8.66632
352918	NM_178289	opn4.1	opsin 4.1	protein_coding	NP_840074.2	ZDB-GENE-030314-2	.	-2.32566	620.986	0.247568	-4.91842	8.72463e-07	2.73145e-05	8.54454	9.76252	9.66145	9.27653	9.58823	8.76344	8.61591	9.02091	979	595	859	287	367	593	13.4941	8.01755	12.4826	4.68853	3.83656	6.55711	43.8771	25.0082	41.8287	15.6355	13.2075	23.327
415243	NM_001002153,NM_001167855	ndufa1	NADH dehydrogenase (ubiquinone) 1 alpha subcomplex, 1	protein_coding	NP_001002153.2;NP_001161327.1	ZDB-GENE-040625-168	.	-2.32362	163.856	0.304069	-4.00032	6.32568e-05	0.000967229	6.61644	7.84294	7.74755	7.35209	7.5512	6.67223	7.01534	7.09424	277	159	208	50	141	151	10.0284	5.63454	7.98169	2.1736	3.86503	4.37065	32.6079	17.5752	26.7463	7.24863	13.3055	15.5486
100318854	NM_001326350,XM_017358194	comp	cartilage oligomeric matrix protein	protein_coding	NP_001313279.1;XP_017213683.1	ZDB-GENE-060606-1	.	-2.32313	618.174	0.290495	-4.1862	2.83666e-05	0.000509117	8.53971	9.75523	9.28271	9.90471	9.17823	8.86188	8.74015	8.78937	649	1200	546	332	442	450	5.80977	9.94055	4.67088	3.40978	3.28029	2.76914	18.8909	31.0064	15.6519	11.3711	11.2925	9.85124
564114	NM_001128250,XM_005165336,XM_005165337,XM_005165338	si:dkey-58f10.7	si:dkey-58f10.7	protein_coding	NP_001121722.1;XP_005165393.1;XP_005165394.1;XP_005165395.1	ZDB-GENE-060526-321	.	-2.32279	31.3952	0.510865	-2.38	0.0173125	0.0716524	4.24248	5.4549	4.79204	5.36885	4.89175	4.72766	4.5978	4.74512	24	68	29	17	18	27	0.680947	1.95634	0.879708	0.586746	0.382721	0.618674	2.21415	6.10219	2.94787	1.9567	1.31753	2.20093
100329781	XM_002665723	si:dkey-85n7.6	si:dkey-85n7.6	protein_coding	XP_002665769.1	ZDB-GENE-110411-62	.	-2.32199	413.853	0.228438	-5.3203	1.03595e-07	4.30089e-06	7.95823	9.17745	9.00736	9.00585	8.76545	8.07892	8.18805	8.4311	609	569	439	162	296	389	6.9474	6.34308	5.28096	2.18971	2.56131	3.56134	22.59	19.7853	17.6963	7.30235	8.81742	12.6695
407989	NM_214820	adssl1	adenylosuccinate synthase like 1	protein_coding	NP_999985.1	ZDB-GENE-040516-18	.	-2.32189	3285	0.352964	-3.44312	0.000575037	0.00565753	10.9498	12.1649	11.5347	12.4574	11.4292	11.2776	11.101	11.1243	2929	7290	2467	1852	2325	2285	31.991	77.8239	28.416	23.9658	19.2703	20.037	104.021	242.747	95.221	79.922	66.3386	71.2816
100330238	XM_002661341	sypl1	synaptophysin-like 1	protein_coding	XP_002661387.1	ZDB-GENE-110420-2	.	-2.32157	85.8981	0.393955	-3.08436	0.00203988	0.0148063	5.68877	6.90948	6.40175	6.95486	6.24442	5.97953	6.17112	5.96878	90	176	67	37	83	55	1.66609	3.20512	1.31758	0.816434	1.17142	0.811673	5.41741	9.99736	4.41515	2.72268	4.03265	2.88753
556776	XM_021472963,XM_021472967	LOC556776	uncharacterized LOC556776, transcript variant X1	protein_coding	XP_021328638.1;XP_021328642.1	.	.	-2.3203	40.4547	0.351147	-3.45813	0.000543946	0.0054294	4.6223	5.81455	5.47529	5.49119	5.43777	5.17978	5.02739	5.00503	55	53	49	26	28	25	0.963737	0.912131	0.910283	0.535279	0.370842	0.346963	3.13366	2.84511	3.05032	1.78507	1.27664	1.23432
570094	NM_001320491	syngr3b	synaptogyrin 3b	protein_coding	NP_001307420.1	ZDB-GENE-070822-6	.	-2.32008	824.223	0.247874	-4.89835	9.66447e-07	2.96848e-05	8.95462	10.1703	10.1253	9.7111	9.92201	9.04309	9.11937	9.4444	1372	813	1046	324	560	804	17.2754	9.99744	13.8859	4.82478	5.34562	8.12086	56.1723	31.1839	46.5309	16.0899	18.4025	28.89
100002565	XM_021469088	cd248b	CD248 molecule, endosialin b	protein_coding	XP_021324763.1	ZDB-GENE-050309-46	.	-2.31906	194.281	0.326817	-3.71322	0.000204642	0.00252247	6.87468	8.08327	7.75147	8.1321	7.40055	7.32375	7.05972	7.11024	246	359	149	120	127	131	2.68172	3.82361	1.70854	1.54164	1.05113	1.14831	8.71981	11.9266	5.72523	5.14112	3.61855	4.08511
101884841	XR_222162,XR_663163	LOC101884841	uncharacterized LOC101884841, transcript variant X1	lncRNA	.	.	.	-2.31809	25.3837	0.419141	-2.89386	0.00380535	0.0236861	3.93368	5.14919	4.77922	4.79583	4.73093	4.44972	4.41329	4.50288	35	34	30	12	17	22	0.51374	0.488507	0.454657	0.205467	0.18918	0.250692	1.67046	1.52374	1.52354	0.6852	0.651258	0.891839
103911757	XM_009305481	LOC103911757	uncharacterized LOC103911757	protein_coding	XP_009303756.1	.	.	-2.31808	20.06	0.534658	-2.26861	0.0232922	0.0880714	3.59739	4.80819	4.39604	4.54243	4.22558	4.13059	4.02774	4.20475	27	35	16	10	10	20	1.06234	1.37543	0.683072	0.44288	0.306193	0.639483	3.45426	4.29022	2.28895	1.47694	1.05408	2.27496
565869	NM_001128729	klf9	Kruppel-like factor 9	protein_coding	NP_001122201.1	ZDB-GENE-060526-244	.	-2.31685	1044.78	0.274531	-4.4154	1.00822e-05	0.000216014	9.29806	10.5118	10.0489	10.5986	10.0753	9.34017	9.73475	9.54061	1101	1870	1078	393	1011	760	35.62	59.1451	36.8027	15.0608	24.8186	19.7423	115.821	184.484	123.324	50.2254	85.4389	70.2334
445044	NM_001003438	rs1a	retinoschisin 1a	protein_coding	NP_001003438.1	ZDB-GENE-040801-171	.	-2.31635	751.478	0.270511	-4.47987	7.46883e-06	0.000171014	8.82284	10.0363	10.0395	9.42569	9.82899	8.88591	9.09849	9.23541	1324	624	1002	286	592	671	45.5401	20.9566	36.3582	11.6523	15.445	18.5239	148.077	65.3675	121.835	38.8585	53.17	65.8988
100148522	XM_001919861,XM_021480276	si:ch211-217a12.1	si:ch211-217a12.1, transcript variant X1	protein_coding	XP_001919896.1;XP_021335951.1	ZDB-GENE-121214-95	.	-2.31562	180.555	0.368669	-3.28587	0.00101667	0.00873942	6.76598	7.97886	7.41813	8.11535	7.34457	7.04284	7.22213	6.88137	174	374	150	87	177	101	4.13844	8.80239	3.71523	2.40634	3.23269	1.8957	13.4564	27.4563	12.4496	8.02477	11.1287	6.74395
405791	NM_214726	cacna1sb	calcium channel, voltage-dependent, L type, alpha 1S subunit, b	protein_coding	NP_999891.1	ZDB-GENE-051227-1	.	-2.3143	1135.92	0.303366	-3.99049	6.59372e-05	0.00099844	9.42137	10.6313	10.1846	10.8077	9.99037	9.79017	9.64034	9.54794	1226	2238	933	659	852	723	9.19043	16.3913	7.37702	5.84754	4.84581	4.34994	29.8834	51.1275	24.7201	19.5006	16.6819	15.4749
553593	NM_001020570	ccdc3b	coiled-coil domain containing 3b	protein_coding	NP_001018406.1	ZDB-GENE-050522-184	.	-2.31267	107.561	0.350478	-3.45117	0.000558163	0.00553718	6.03519	7.22441	7.01335	6.93992	6.81177	6.67334	6.16747	6.17449	162	138	118	87	58	56	2.76542	2.29956	2.11773	1.76329	0.750416	0.767791	8.99195	7.17274	7.09642	5.88028	2.58333	2.73142
101882775	XR_001797466,XR_001797467,XR_002456660,XR_002456661	LOC101882775	uncharacterized LOC101882775, transcript variant X1	lncRNA	.	.	.	-2.31211	154.699	0.336257	-3.59608	0.000323043	0.00361439	6.54493	7.75505	7.30327	7.83928	7.11248	6.84512	6.78959	6.92949	170	304	125	75	108	128	9.85329	15.5297	7.41326	5.74064	5.82369	6.74223	32.0387	48.4399	24.8415	19.1441	20.0483	23.9855
100003572	NM_001110416,NM_181653	tnnt3b	troponin T type 3b (skeletal, fast)	protein_coding	NP_001103886.1;NP_857636.1	ZDB-GENE-030520-2	.	-2.3119	5285.3	0.29467	-4.10317	4.07524e-05	0.00068125	11.6401	12.8492	12.4565	13.0319	12.1618	11.9213	11.9116	11.7833	6025	10330	4117	2783	4277	3491	238.455	394.9	167.709	134.291	130.016	109.6	775.353	1231.77	561.985	447.839	447.586	389.902
100006399	XM_001340930	alx4a	ALX homeobox 4a	protein_coding	XP_001340966.1	ZDB-GENE-070712-3	.	-2.31115	426.126	0.269807	-4.47955	7.4802e-06	0.000171101	8.00509	9.21758	9.03363	9.15849	8.64973	8.05409	8.33055	8.42341	619	665	377	153	352	379	5.96132	6.26212	3.82422	1.74742	2.56766	2.92811	19.3837	19.5327	12.8148	5.82736	8.83927	10.4168
100003844	NM_214685	laptm4a	lysosomal protein transmembrane 4 alpha	protein_coding	NP_999850.2	ZDB-GENE-030131-1024	.	-2.3106	815.2	0.177984	-6.78865	1.13191e-11	1.3648e-09	8.94345	10.1524	10.0853	9.77366	9.88388	9.17234	9.23757	9.22796	1314	872	1002	384	651	614	31.8041	20.616	25.5714	11.0069	11.9588	11.9285	103.413	64.3051	85.6887	36.7062	41.1686	42.4358
571411	XM_694995	bicc1b	BicC family RNA binding protein 1b	protein_coding	XP_700087.4	ZDB-GENE-080522-3	.	-2.31021	1072.28	0.258815	-4.66753	3.04849e-06	7.97039e-05	9.33996	10.5474	10.1948	10.6457	9.98133	9.67669	9.53861	9.55753	1273	1934	950	592	775	758	6.64769	9.87587	5.23175	3.66547	3.07231	3.17879	21.6155	30.8047	17.5314	12.2238	10.5765	11.3086
140519	gene-ATP6	ATP6	ATP synthase F0 subunit 6	protein_coding	NP_059336.1	ZDB-GENE-011205-18	.	-2.30937	4467.76	0.191891	-6.29265	3.12084e-10	2.74199e-08	11.3986	12.6064	12.5078	12.3741	12.2573	11.5442	11.5555	11.8269	6873	5576	4990	1947	3072	4078	442.284	350.686	338.746	148.478	149.988	210.67	1438.12	1093.86	1135.12	495.151	516.339	749.46
415237	NM_001002147	ddt	D-dopachrome tautomerase	protein_coding	NP_001002147.1	ZDB-GENE-040625-160	.	-2.30876	136.83	0.229348	-5.26324	1.41537e-07	5.63861e-06	6.36348	7.57986	7.39798	7.26593	7.23973	6.60512	6.75653	6.76367	208	165	162	56	114	110	9.23938	7.13913	7.55811	2.94366	3.84563	3.91146	30.0425	22.2683	25.3269	9.81663	13.2387	13.915
557836	XM_003200712	fndc1	fibronectin type III domain containing 1	protein_coding	XP_003200760.2	ZDB-GENE-041210-332	.	-2.30801	157.298	0.26971	-4.47389	7.68078e-06	0.00017472	6.56875	7.77919	7.50268	7.68955	7.27779	6.85019	7.02903	6.79542	212	249	151	72	149	99	1.66152	1.90965	1.24578	0.662081	0.883773	0.620155	5.40255	5.95655	4.17456	2.20794	3.04242	2.2062
436652	NM_001002379	entpd8	ectonucleoside triphosphate diphosphohydrolase 8	protein_coding	NP_001002379.2	ZDB-GENE-040724-142	.	-2.30741	29.6025	0.423316	-2.84958	0.00437767	0.0262591	4.17709	5.36161	5.07867	5.03957	4.83499	4.7416	4.5914	4.62113	47	41	27	19	19	20	0.985641	0.828937	0.586379	0.45142	0.291824	0.324811	3.20488	2.58561	1.96493	1.50541	1.00462	1.15552
387592	NM_199281	slc13a1	solute carrier family 13 member 1	protein_coding	NP_954975.1	ZDB-GENE-031222-3	.	-2.30728	40.2206	0.454033	-2.65662	0.00789282	0.0405518	4.61255	5.80678	5.62271	5.50726	5.11753	5.11557	4.88479	5.10266	73	57	27	24	20	35	1.33086	1.01056	0.510505	0.499886	0.275114	0.499504	4.32739	3.15212	1.71068	1.66704	0.94709	1.77699
101886995	XM_021481075	cytl1	cytokine like 1	protein_coding	XP_021336750.1	.	.	-2.30666	65.3829	0.41607	-2.89808	0.00375455	0.0234716	5.3005	6.51342	5.9903	6.51707	5.88137	5.61902	5.82495	5.57818	67	133	53	28	67	39	2.7435	5.36494	2.29006	1.33326	2.09004	1.29704	8.9207	16.7342	7.67389	4.44621	7.19503	4.61423
436744	NM_001002471,XM_005172267	calca	calcitonin/calcitonin-related polypeptide, alpha	protein_coding	NP_001002471.1;XP_005172324.1	ZDB-GENE-040718-173	.	-2.30663	187.395	0.299999	-4.0193	5.83704e-05	0.000910001	6.82212	8.03143	7.60575	8.0871	7.47182	7.05172	7.14583	7.18673	210	348	168	82	149	151	9.08358	14.9465	7.3809	4.25991	4.80729	5.17452	29.5359	46.6209	24.7331	14.2061	16.5493	18.4084
570187	NM_001013572,NM_001104944,XM_005161810,XM_021469368,XM_021469370	si:dkeyp-34c12.1	si:dkeyp-34c12.1	protein_coding	NP_001013590.1;NP_001098414.1;XP_005161867.1;XP_021325043.1;XP_021325045.1	ZDB-GENE-030131-5347	.	-2.30487	91.3672	0.315645	-3.81657	0.000135321	0.00180226	5.78734	6.99442	6.79833	6.53147	6.72772	6.10741	5.98397	6.34143	142	92	123	41	51	93	1.69742	1.10912	1.54221	0.664134	0.494669	0.961728	5.51929	3.45956	5.1679	2.21478	1.70291	3.42135
415158	NM_001002068	cycsb	cytochrome c, somatic b	protein_coding	NP_001002068.1	ZDB-GENE-040625-38	.	-2.30468	783.083	0.184984	-6.51174	7.42864e-11	7.48411e-09	8.88913	10.0928	9.96196	9.94569	9.65227	9.19278	9.10798	9.16929	1177	1082	792	408	570	589	64.1771	57.6552	45.5505	26.3332	23.5852	25.7616	208.677	179.837	152.638	87.8171	81.1928	91.6471
570445	NM_001034988	gja5b	gap junction protein, alpha 5b	protein_coding	NP_001030160.1	ZDB-GENE-050616-11	.	-2.3038	42.039	0.392264	-3.0694	0.00214488	0.0153861	4.68502	5.86677	5.70984	5.3756	5.42872	5.23725	5.03849	5.05631	77	41	46	28	27	27	1.20249	0.619417	0.748196	0.508314	0.319851	0.330912	3.90998	1.93208	2.50717	1.69515	1.1011	1.17722
574009	NM_001025188	alpi.2	alkaline phosphatase, intestinal, tandem duplicate 2	protein_coding	NP_001020359.1	ZDB-GENE-050626-142	.	-2.30181	37.2647	0.507536	-2.36983	0.0177964	0.0728833	4.49421	5.70024	5.41605	4.86634	5.53485	4.89983	4.99672	4.87121	60	17	69	17	35	24	1.12004	0.297729	1.35534	0.355597	0.485187	0.355249	3.64191	0.928671	4.54168	1.18586	1.67027	1.2638
140521	rna-trnI	trnI	tRNA-Ile	tRNA	.	ZDB-GENE-011205-21	.	-2.30127	72.5627	0.327308	-3.67369	0.000239072	0.00284029	5.44554	6.666	6.2111	6.51532	6.29224	5.67562	5.8937	5.94489	80	116	86	24	62	65	47.3853	67.3236	53.7599	16.7788	27.6709	30.6467	154.077	209.995	180.147	55.9547	95.258	109.026
492484	NM_001007356	cyp2n13	cytochrome P450, family 2, subfamily N, polypeptide 13	protein_coding	NP_001007357.1	ZDB-GENE-041001-158	.	-2.30027	35.3492	0.425898	-2.82181	0.00477531	0.0280941	4.41642	5.62482	5.2834	5.05949	5.39824	4.83856	4.79146	5.00621	50	30	58	15	21	36	1.27722	0.756058	1.57822	0.454511	0.404573	0.737532	4.15296	2.35828	5.28856	1.51572	1.39276	2.62377
101885851	XM_021475900	si:dkeyp-57d7.4	si:dkeyp-57d7.4	protein_coding	XP_021331575.1	ZDB-GENE-141216-425	.	-2.29968	88.3812	0.350965	-3.42321	0.000618852	0.00596942	5.74432	6.94435	6.81749	6.23396	6.75281	6.10557	6.02662	6.16753	152	61	133	44	60	74	7.74946	3.04266	7.12639	2.62507	2.29003	3.00483	25.1979	9.49063	23.8802	8.75419	7.8835	10.6897
393832	NM_200858,XM_009299220	zgc:77748	zgc:77748	protein_coding	NP_957152.1;XP_009297495.1	ZDB-GENE-040426-1864	.	-2.2992	36.3179	0.506423	-2.3718	0.0177018	0.0726401	4.48233	5.65203	5.3653	5.00172	5.40518	5.12169	4.8213	4.69766	57	26	58	31	23	14	1.48299	0.65674	1.56082	0.930761	0.442518	0.290237	4.82206	2.04849	5.23024	3.10394	1.52338	1.03252
790933	NM_001080078,XM_005162187	c1qtnf12	C1q and TNF related 12	protein_coding	NP_001073547.1;XP_005162244.1	ZDB-GENE-061215-120	.	-2.29905	316.393	0.28045	-4.28253	1.84778e-05	0.000355564	7.58584	8.78355	8.48457	8.78681	8.18898	8.00934	7.83784	7.78252	407	550	269	190	231	202	3.78384	5.09043	2.91039	2.70145	1.90956	1.81046	12.3034	15.878	9.7526	9.00889	6.57373	6.44072
103910413	XM_009300182	tymp	thymidine phosphorylase	protein_coding	XP_009298457.1	ZDB-GENE-100415-1	.	-2.2973	28.1299	0.456315	-2.62964	0.00854765	0.0431185	4.09163	5.29318	5.01201	4.70389	4.98927	4.56539	4.50512	4.66585	46	22	42	13	17	27	1.02916	0.464341	0.985219	0.327312	0.288401	0.48062	3.34637	1.44837	3.30143	1.09153	0.992831	1.70981
404273	NM_207064	chrnd	cholinergic receptor, nicotinic, delta (muscle)	protein_coding	NP_996947.1	ZDB-GENE-030131-6665	.	-2.29668	154.626	0.28531	-4.20438	2.61804e-05	0.000476672	6.55534	7.74956	7.3758	7.73902	7.23772	6.98192	6.83668	6.79087	184	268	146	91	114	101	3.91877	5.56816	3.25922	2.288	1.83237	1.71275	12.7422	17.3681	10.9215	7.63013	6.308	6.09311
565760	NM_001103120	pex11a	peroxisomal biogenesis factor 11 alpha	protein_coding	NP_001096590.1	ZDB-GENE-050419-121	.	-2.29632	54.2626	0.360013	-3.33133	0.000864327	0.00771292	5.03976	6.2409	5.9487	6.0332	5.7094	5.46203	5.57241	5.32061	78	83	50	27	54	29	1.77292	1.84103	1.19539	0.715558	0.918363	0.526299	5.76476	5.74252	4.00571	2.38627	3.1615	1.87231
81589	NM_131769	cldnj	claudin j	protein_coding	NP_571844.2	ZDB-GENE-010328-10	.	-2.2955	25.6299	0.427592	-2.80363	0.00505304	0.0293247	3.94309	5.16505	4.77555	4.83366	4.74092	4.39285	4.4831	4.52733	34	36	30	9	21	23	0.877515	0.907169	0.804496	0.270754	0.412949	0.465215	2.8533	2.82963	2.69583	0.902921	1.42159	1.655
114410	NM_001002682	casq2	calsequestrin 2	protein_coding	NP_001002682.1	ZDB-GENE-010724-12	.	-2.29417	279.515	0.287924	-4.16073	3.17238e-05	0.000559188	7.41104	8.60301	8.25964	8.609	8.09871	7.89937	7.49798	7.63947	340	475	266	185	164	193	5.38588	7.36651	4.45075	3.46631	1.97473	2.45006	17.5126	22.9775	14.9143	11.5596	6.79809	8.71608
406298	NM_213025	ndufa4	NADH dehydrogenase (ubiquinone) 1 alpha subcomplex, 4	protein_coding	NP_998190.1	ZDB-GENE-040426-1962	.	-2.29414	644.138	0.230103	-5.20617	1.92779e-07	7.35674e-06	8.61137	9.80926	9.7069	9.47135	9.53069	8.85503	8.65338	9.07986	1003	723	785	312	371	617	40.7765	28.74	33.6533	15.0295	11.4353	20.1218	132.588	89.6453	112.771	50.1212	39.3664	71.5835
323364	NM_001099228	cd248a	CD248 molecule, endosialin a	protein_coding	NP_001092698.3	ZDB-GENE-030131-2084	.	-2.29236	248.03	0.274751	-4.35608	1.32412e-05	0.000269194	7.2371	8.43128	8.20021	8.41096	7.82082	7.60487	7.42645	7.54403	345	411	206	138	167	189	4.91819	5.72536	3.10131	2.32275	1.80177	2.15726	15.9918	17.8585	10.3924	7.74601	6.20265	7.67447
541492	NM_001014305,XM_005157144	zgc:110843	zgc:110843	protein_coding	NP_001014327.1;XP_005157201.1	ZDB-GENE-050327-15	.	-2.29169	264.977	0.192359	-6.21969	4.98151e-10	4.18226e-08	7.33451	8.52573	8.32029	8.28256	8.23056	7.72231	7.66032	7.50564	374	335	320	150	215	164	9.31493	8.14817	8.36675	4.52543	4.23824	3.39799	30.2882	25.4157	28.0366	15.0916	14.5903	12.0884
368632	NM_200093	ormdl1	ORMDL sphingolipid biosynthesis regulator 1	protein_coding	NP_956387.1	ZDB-GENE-030616-529	.	-2.2909	132.394	0.279756	-4.27486	1.91261e-05	0.000365866	6.32371	7.52895	7.42308	7.04513	7.23943	6.50149	6.70327	6.76751	222	128	168	49	110	116	5.97206	3.34779	4.75383	1.55648	2.23459	2.50287	19.4186	10.4424	15.9299	5.19063	7.69267	8.90395
100331214	XM_002666241,XM_021469583	LOC100331214	lipoprotein lipase-like, transcript variant X2	protein_coding	XP_002666287.3;XP_021325258.1	.	.	-2.28981	97.5234	0.346592	-3.44851	0.00056368	0.00557482	5.89857	7.081	6.67006	7.05022	6.53966	6.4265	6.09709	6.15643	113	174	89	67	59	63	2.58286	3.87762	2.13896	1.81285	1.01054	1.14777	8.39837	12.095	7.16758	6.04557	3.47883	4.08321
558520	XM_681750	LOC558520	melanin-concentrating hormone receptor 2-like	protein_coding	XP_686842.2	.	.	-2.28824	34.1384	0.467444	-2.55482	0.0106242	0.0503773	4.36471	5.57515	5.22519	5.27255	5.1013	4.71724	4.6951	5.05102	48	49	36	11	17	43	1.00427	0.99891	0.787193	0.270701	0.260572	0.716254	3.26547	3.11579	2.63785	0.902747	0.897028	2.54807
101884149	XM_009304780,XM_009304781,XM_009304782	abi3bp	ABI family member 3 binding protein, transcript variant X3	protein_coding	XP_009303055.1;XP_009303056.1;XP_009303057.1	.	.	-2.28796	121.523	0.30745	-3.88376	0.000102854	0.0014392	6.20489	7.40327	6.85501	7.32598	7.07745	6.49704	6.46293	6.69284	115	205	149	54	80	114	1.19541	2.08663	1.63723	0.663082	0.627131	0.946851	3.88697	6.50859	5.4863	2.21127	2.15892	3.36843
378437	NM_194417	sepw2a	selenoprotein W, 2a	protein_coding	NP_919398.1	ZDB-GENE-030428-1	.	-2.28767	1211.29	0.175135	-6.81691	9.30164e-12	1.17139e-09	9.52491	10.7193	10.6431	10.462	10.3615	9.73682	9.73959	9.87278	1912	1470	1336	570	891	1005	31.2173	23.4444	23.0073	11.0275	11.028	13.1716	101.505	73.1274	77.0965	36.7749	37.9643	46.858
572207	NM_200825	rcvrn3	recoverin 3	protein_coding	NP_957119.2	ZDB-GENE-040426-1661	.	-2.2872	3540.88	0.219352	-5.44138	5.28693e-08	2.39408e-06	11.0728	12.2667	12.2199	11.815	12.0588	11.2003	11.2224	11.5061	5743	3469	4599	1529	2446	3295	70.7881	41.792	59.7989	22.3273	22.8774	32.6053	230.173	130.357	200.384	74.4581	78.7564	115.993
796299	XM_005172234,XM_009303109,XM_021477769,XM_021477770	ntn5	netrin 5, transcript variant X3	protein_coding	XP_005172291.1;XP_009301384.1;XP_021333444.1;XP_021333445.1	ZDB-GENE-130530-593	.	-2.28566	408.936	0.284232	-4.19591	2.71776e-05	0.00049167	7.9588	9.15249	8.74284	9.2653	8.56944	8.18044	8.23279	8.2631	458	767	354	192	322	320	5.54237	9.18152	6.02485	2.69744	2.90849	3.05706	18.0214	28.6389	20.189	8.99553	10.0126	10.8755
445481	NM_001003989,XM_005159427,XM_005159429	s100s	S100 calcium binding protein S	protein_coding	NP_001003989.1;XP_005159484.1;XP_005159486.1	ZDB-GENE-040822-31	.	-2.28502	87.4774	0.383937	-3.10522	0.00190138	0.0140569	5.72726	6.93049	6.41606	6.91705	6.41915	5.89345	6.02094	6.29224	89	164	85	29	61	93	2.84824	6.0329	2.87281	1.09169	1.47885	2.38337	9.26126	18.8177	9.62666	3.64061	5.09101	8.47886
503502	NM_001012483,NM_001320394	crabp2b	cellular retinoic acid binding protein 2, b	protein_coding	NP_001012501.2;NP_001307323.1	ZDB-GENE-050208-52	.	-2.28445	123.568	0.329509	-3.61705	0.000297981	0.00339183	6.23731	7.4237	7.04916	7.44019	6.8051	6.6728	6.52905	6.46764	149	227	101	74	92	79	3.70777	5.27711	2.49079	2.27413	2.23753	1.71539	12.0561	16.4603	8.34654	7.58388	7.70277	6.1025
550358	NM_001017665	zgc:112052	zgc:112052	protein_coding	NP_001017665.2	ZDB-GENE-050417-151	.	-2.28398	123.825	0.269206	-4.42617	9.59214e-06	0.000207476	6.24078	7.42648	7.32888	7.15268	6.91571	6.64434	6.53137	6.55291	209	157	116	69	90	89	5.00267	3.66903	2.92299	1.95784	1.62781	1.69861	16.2665	11.4444	9.7948	6.52909	5.60379	6.04283
796556	NM_001082917	myct1a	myc target 1a	protein_coding	NP_001076386.1	ZDB-GENE-041001-143	.	-2.28272	17.4717	0.604614	-1.96945	0.0489019	0.147076	3.41508	4.60148	3.99876	4.41519	4.03325	3.9556	3.95709	3.8456	14	38	15	10	16	9	0.638357	1.66094	0.713574	0.521447	0.536636	0.309891	2.07566	5.18078	2.39116	1.73894	1.84739	1.10244
445130	NM_001003524,XM_005169682,XM_005169685,XM_005169686,XM_005169687,XM_005169688,XM_005169689,XM_005169690,XM_009291451,XM_009291452,XM_009291453,XM_009291457,XM_021481381,XM_021481382,XM_021481383,XM_021481384,XM_021481385	sh3bgr	SH3 domain binding glutamate-rich protein	protein_coding	NP_001003524.1;XP_005169739.1;XP_005169742.1;XP_005169743.1;XP_005169744.1;XP_005169745.1;XP_005169746.1;XP_005169747.1;XP_009289726.1;XP_009289727.1;XP_009289728.1;XP_009289732.1;XP_021337056.1;XP_021337057.1;XP_021337058.1;XP_021337059.1;XP_021337060.1	ZDB-GENE-040801-27	.	-2.28264	434.629	0.341681	-3.48484	0.000492429	0.00503091	8.05053	9.23872	8.89378	9.37623	8.47757	8.50808	8.21458	8.13753	530	842	306	285	303	260	12.2894	18.5513	7.41131	9.18871	5.90137	5.42137	39.9599	57.8651	24.835	30.6429	20.3157	19.2865
436682	NM_001002409,XM_005162967,XM_009297758,XM_021470473,XM_021470474,XM_021470475,XM_021470476	rbpms2a	RNA binding protein with multiple splicing 2a	protein_coding	NP_001002409.1;XP_005163024.1;XP_009296033.1;XP_021326148.1;XP_021326149.1;XP_021326150.1;XP_021326151.1	ZDB-GENE-040718-106	.	-2.28232	1638.32	0.229675	-5.18341	2.17863e-07	8.17637e-06	9.9629	11.1539	11.0614	10.6204	11.0443	10.1013	10.1463	10.3702	2544	1465	2374	713	1176	1479	34.0572	18.1268	35.2855	11.3137	14.1461	15.6413	110.739	56.5409	118.24	37.7294	48.6985	55.6438
564300	XM_680780	lrrc58b	leucine rich repeat containing 58b	protein_coding	XP_685872.2	ZDB-GENE-050309-29	.	-2.28176	698.382	0.187875	-6.33478	2.37687e-10	2.13861e-08	8.73458	9.92303	9.66239	9.85186	9.54452	9.08093	9.00268	8.91229	906	1044	754	388	547	464	10.3424	11.6514	9.08396	5.25023	4.73636	4.24967	33.629	36.343	30.44	17.5087	16.3051	15.1182
101886388	XR_002456293,XR_002456294,XR_002456295,XR_224453,XR_659306	LOC101886388	uncharacterized LOC101886388, transcript variant X2	lncRNA	.	.	.	-2.28031	188.123	0.260235	-4.56982	4.88133e-06	0.000120141	6.83949	8.0319	7.70666	8.00901	7.52705	7.09417	7.14887	7.20323	235	315	178	86	147	152	12.1345	16.3686	9.45317	5.17665	6.00058	6.30572	39.4563	51.0568	31.6772	17.2633	20.6572	22.4326
368217	NM_200082	calm1b	calmodulin 1b	protein_coding	NP_956376.1	ZDB-GENE-030804-2	.	-2.27865	2229.13	0.212428	-5.59333	2.22757e-08	1.1476e-06	10.4087	11.5975	11.4529	11.414	11.2482	10.5123	10.535	10.8832	3256	2922	2478	931	1492	2179	100.295	87.9619	80.5137	33.9852	34.8626	53.8744	326.115	274.37	269.798	113.335	120.016	191.658
563003	XM_686367	gdf10a	growth differentiation factor 10a	protein_coding	XP_691459.3	ZDB-GENE-090312-17	.	-2.27643	242.97	0.286743	-4.13881	3.49118e-05	0.00060181	7.20921	8.40073	8.08226	8.40873	7.85424	7.33908	7.47737	7.65893	305	416	219	95	184	226	4.03349	5.37368	3.04427	1.47626	1.84436	2.39873	13.1152	16.7615	10.2012	4.9231	6.34929	8.53348
352923	NM_178294	sep15	selenoprotein 15	protein_coding	NP_840079.1	ZDB-GENE-030327-1	.	-2.27633	181.559	0.216235	-5.48804	4.06428e-08	1.90744e-06	6.79761	7.97654	7.63971	7.83081	7.67314	7.21902	7.04504	7.06025	221	261	219	107	129	126	10.0503	11.5972	10.4996	5.76859	4.44546	4.5746	32.6792	36.1737	35.1837	19.2373	15.3037	16.2741
322509	NM_212620	acta2	actin, alpha 2, smooth muscle, aorta	protein_coding	NP_997785.2	ZDB-GENE-030131-1229	.	-2.27613	428.123	0.248868	-4.76794	1.86123e-06	5.20226e-05	8.03266	9.21525	8.89384	9.13207	8.87795	8.48568	8.33706	8.03528	524	641	489	273	351	220	14.4923	17.3295	14.2654	8.9331	7.35053	4.87485	47.1228	54.0541	47.8029	29.7905	25.3045	17.3423
100000479	NM_213530	ube2g1b	ubiquitin-conjugating enzyme E2G 1b (UBC7 homolog, yeast)	protein_coding	NP_998695.1	ZDB-GENE-040426-2939	.	-2.27513	210.132	0.259699	-4.56665	4.95585e-06	0.000121448	7.00004	8.19111	8.13272	7.72398	7.89414	7.1628	7.28572	7.44605	358	205	257	84	160	192	9.66533	5.41205	7.33085	2.69064	3.26244	4.16011	31.4275	16.8812	24.5654	8.97287	11.2311	14.7996
368348	NM_001044756	cmtm6	CKLF-like MARVEL transmembrane domain containing 6	protein_coding	NP_001038221.1	ZDB-GENE-030729-15	.	-2.27421	148.42	0.260743	-4.5461	5.46487e-06	0.000131226	6.49487	7.69105	7.42359	7.55812	7.25038	6.6552	6.89854	6.90349	201	222	153	55	130	125	3.3485	3.60832	2.69434	1.07615	1.64642	1.66773	10.8879	11.255	9.02863	3.58879	5.66785	5.93296
406202	NM_212968	heg1	heart development protein with EGF-like domains 1	protein_coding	NP_998133.2	ZDB-GENE-040714-1	.	-2.26721	503.17	0.22781	-5.1838	2.17408e-07	8.17637e-06	8.26745	9.44749	9.02435	9.471	9.08094	8.59191	8.54608	8.46118	545	840	553	273	401	342	5.26706	7.93648	5.63827	3.12495	2.93644	2.65624	17.1262	24.7554	18.8936	10.4212	10.1088	9.44958
559835	XM_017353037	alpk2	alpha-kinase 2	protein_coding	XP_017208526.1	ZDB-GENE-030131-1868	.	-2.26691	654.871	0.259392	-4.55189	5.31657e-06	0.000128259	8.64841	9.82731	9.42799	9.89486	9.36872	9.0413	8.73946	8.90693	731	1142	649	393	414	493	4.77141	7.29085	4.46717	3.04145	2.04745	2.58522	15.5146	22.7415	14.9693	10.1428	7.04842	9.19694
567225	NM_001080189	zgc:158328	zgc:158328	protein_coding	NP_001073658.1	ZDB-GENE-070112-1202	.	-2.26663	622.299	0.284194	-4.15403	3.2667e-05	0.000572946	8.57432	9.75392	9.28485	9.89279	9.22396	8.92506	8.80381	8.73803	645	1177	571	356	475	416	6.25638	11.1648	5.8428	4.08664	3.49376	3.2415	20.3431	34.8249	19.579	13.6283	12.0274	11.5316
100000685	XM_021469264,XM_021469265,XM_021469266,XR_002456396	slc22a5	solute carrier family 22 (organic cation/carnitine transporter), member 5, transcript variant X4	protein_coding	XP_021324939.1;XP_021324940.1;XP_021324941.1	ZDB-GENE-091012-1	.	-2.26579	71.3543	0.293712	-4.01758	5.87998e-05	0.00091418	5.46305	6.62349	6.326	6.36399	6.2692	5.98092	5.71876	5.80148	96	95	84	47	44	50	1.27466	1.23077	1.1814	0.731176	0.442527	0.533414	4.14464	3.83902	3.95884	2.43836	1.52341	1.89762
101884451	XR_224769	LOC101884451	uncharacterized LOC101884451	lncRNA	.	.	.	-2.26287	704.835	0.21222	-5.55157	2.83118e-08	1.39715e-06	8.75506	9.93313	9.82523	9.82376	9.40999	9.01551	8.99655	9.03542	1080	1009	643	355	540	542	8.63177	7.88421	5.42118	3.36043	3.27307	3.47662	28.0668	24.5923	18.1661	11.2065	11.2677	12.3681
767653	NM_001076593	elovl8a	ELOVL fatty acid elongase 8a	protein_coding	NP_001070061.1	ZDB-GENE-060929-240	.	-2.26202	75.2345	0.340874	-3.45468	0.00055094	0.00548472	5.52215	6.70755	6.41795	6.24959	6.50717	5.79697	5.75495	6.10879	104	76	112	30	44	82	3.62227	2.58777	4.14356	1.23303	1.16752	2.2897	11.7781	8.07173	13.8849	4.11197	4.01923	8.1456
569792	NM_001327838	si:ch73-28h20.1	si:ch73-28h20.1	protein_coding	NP_001314767.1	ZDB-GENE-141216-463	.	-2.262	549.535	0.267373	-4.40433	1.06112e-05	0.000224588	8.39613	9.57399	9.61543	8.98442	9.3111	8.60406	8.5457	8.796	1001	460	682	259	374	494	38.1196	17.1274	27.4004	11.6755	10.8156	15.1075	123.949	53.4236	91.8175	38.9359	37.2332	53.745
564761	XM_688091	itih1	inter-alpha-trypsin inhibitor heavy chain 1	protein_coding	XP_693183.4	ZDB-GENE-130530-650	.	-2.26173	313.851	0.349003	-3.37369	0.000741665	0.00682308	7.58823	8.76575	8.16051	8.97757	8.12369	7.86222	7.81427	7.85436	281	667	255	162	237	239	4.06072	9.43646	3.8897	2.76945	2.60173	2.7711	13.2037	29.4341	13.0342	9.23566	8.95655	9.85818
559426	NM_001113338,XM_005169939,XM_009293496,XM_009293498,XM_021467664	si:dkey-246g23.4	si:dkey-246g23.4	protein_coding	NP_001106809.2;XP_005169996.1;XP_009291771.1;XP_009291773.1;XP_021323339.1	ZDB-GENE-050419-234	.	-2.26115	73.0767	0.361006	-3.26049	0.00111221	0.00936536	5.49059	6.66096	6.18866	6.46555	6.37038	5.92953	5.59534	6.0046	77	108	96	42	32	72	0.585099	0.820912	0.787689	0.385362	0.188157	0.445529	1.90249	2.56058	2.63951	1.28512	0.647737	1.58497
563679	NM_001039928	zgc:136908	zgc:136908	protein_coding	NP_001035017.1	ZDB-GENE-060312-22	.	-2.2609	212.056	0.420296	-2.80016	0.00510772	0.0295663	7.02721	8.19807	7.80025	8.32826	7.37102	7.58638	6.95676	7.19078	250	429	136	163	101	140	4.08615	6.86351	2.35067	3.16457	1.25198	1.83323	13.2864	21.4086	7.87702	10.5534	4.30998	6.5217
556849	XM_679770	entpd5a	ectonucleoside triphosphate diphosphohydrolase 5a	protein_coding	XP_684862.2	ZDB-GENE-100419-1	.	-2.25953	62.7516	0.409725	-2.87027	0.00410122	0.0250583	5.2846	6.43504	6.09456	6.25507	5.94856	5.91928	5.52145	5.42164	82	97	62	53	38	28	0.860984	1.00369	0.682707	0.664662	0.303977	0.234978	2.79955	3.1307	2.28772	2.21654	1.04645	0.835936
550602	NM_001017903,NM_001348483,XM_005164743,XM_009300279,XM_021475014	epyc	epiphycan	protein_coding	NP_001017903.3;NP_001335412.1;XP_005164800.1;XP_009298554.1;XP_021330689.1	ZDB-GENE-041008-9	.	-2.25897	3607.64	0.298724	-3.93562	8.29812e-05	0.00120888	11.1127	12.288	11.7893	12.4666	11.7523	11.5367	11.1778	11.2696	3611	6949	3292	2306	2319	2484	60.013	105.151	57.246	41.1208	27.7578	31.0417	195.137	327.986	191.829	137.132	95.5573	110.431
559721	NM_001145571,XM_005156847	chst3a	carbohydrate (chondroitin 6) sulfotransferase 3a	protein_coding	NP_001139043.1;XP_005156904.1	ZDB-GENE-090312-180	.	-2.25867	98.2179	0.379531	-3.09718	0.00195369	0.0143368	5.91817	7.08709	6.63488	7.14216	6.41619	6.37503	6.19886	6.13488	108	195	74	62	72	61	1.77313	3.15338	1.28581	1.20109	0.902217	0.807309	5.76547	9.83599	4.30868	4.00546	3.10592	2.87201
777623	NM_001077731	zgc:154093	zgc:154093	protein_coding	NP_001071199.1	ZDB-GENE-061103-517	.	-2.25864	316.106	0.196355	-5.98638	2.14568e-09	1.49656e-07	7.60169	8.7747	8.57054	8.49002	8.54276	7.92573	7.72982	7.9896	441	376	406	168	199	273	7.17507	5.98681	6.98242	3.23151	2.45512	3.56509	23.3302	18.674	23.3978	10.7766	8.45184	12.6828
108190986	XR_001800169	LOC108190986	uncharacterized LOC108190986	lncRNA	.	.	.	-2.25798	154.95	0.244544	-4.80499	1.54761e-06	4.4626e-05	6.56624	7.74911	7.61634	7.48365	7.32634	6.77649	6.99645	6.88938	245	195	162	64	143	116	1.43289	1.11127	1.00103	0.442251	0.631616	0.545576	4.65915	3.46626	3.35441	1.47484	2.17436	1.94089
794625	NM_001200033	si:dkeyp-80c12.10	si:dkeyp-80c12.10	protein_coding	NP_001186962.1	ZDB-GENE-110914-234	.	-2.25777	54.7227	0.312565	-3.7589	0.000170665	0.00216973	5.0837	6.23905	5.96514	5.8998	5.89969	5.59827	5.39241	5.45857	78	66	67	35	35	39	9.20655	7.58506	8.32926	4.80229	3.11333	3.64009	29.9357	23.6592	27.911	16.0149	10.7178	12.9496
337399	NM_200062	rrs1	RRS1 ribosome biogenesis regulator homolog (S. cerevisiae)	protein_coding	NP_956356.1	ZDB-GENE-030131-9345	.	-2.25642	80.2533	0.433213	-2.71006	0.00672713	0.0362297	5.61064	6.80277	6.48241	6.6681	6.25137	5.58984	6.17451	6.06063	108	130	73	15	90	71	3.56221	4.18499	2.52293	0.558627	2.24751	1.88203	11.5828	13.0538	8.45423	1.86293	7.73713	6.69532
553708	NM_001159826	zgc:112320	zgc:112320	protein_coding	NP_001153298.1	ZDB-GENE-050522-144	.	-2.25638	47.6599	0.552498	-2.12491	0.0335939	0.113862	4.8589	6.05096	5.9352	5.27501	5.70398	4.96085	5.51945	5.18584	95	28	64	9	65	31	3.3859	0.973998	2.40006	0.350559	1.73812	0.876738	11.0095	3.03808	8.0425	1.16906	5.98356	3.119
100136853	NM_001114572	pigw	phosphatidylinositol glycan anchor biosynthesis, class W	protein_coding	NP_001108044.2	ZDB-GENE-080204-94	.	-2.25616	32.5741	0.38079	-3.08272	0.00205115	0.0148654	4.32838	5.49373	5.21572	5.15576	5.04235	4.82924	4.75403	4.79824	50	42	34	18	23	25	1.16224	0.966314	0.827415	0.487821	0.399834	0.470096	3.77911	3.01411	2.77263	1.62681	1.37644	1.67237
571141	XM_005173751	btr25	bloodthirsty-related gene family, member 25	protein_coding	XP_005173808.1	ZDB-GENE-070705-377	.	-2.25513	44.0021	0.429494	-2.73161	0.00630262	0.0344869	4.74801	5.93387	5.30017	5.78798	5.58701	5.1014	5.31542	5.0776	35	77	57	18	48	26	0.71057	1.54723	1.23952	0.428339	0.749171	0.421086	2.31047	4.82609	4.15358	1.42844	2.57905	1.49801
556668	XM_009297401,XM_009297402,XM_021470307,XM_021470308,XM_021470309,XM_021470310,XR_659821	LOC556668	xin actin-binding repeat-containing protein 1-like, transcript variant X1	protein_coding	XP_009295676.1;XP_009295677.1;XP_021325982.1;XP_021325983.1;XP_021325984.1;XP_021325985.1	.	.	-2.25371	207.755	0.266562	-4.39786	1.09324e-05	0.000229671	6.99816	8.16829	7.78175	8.18075	7.69936	7.35102	7.1921	7.32944	238	357	204	114	141	165	1.97229	2.98646	1.7809	1.13645	0.888309	1.11219	6.41305	9.31532	5.96773	3.78987	3.05804	3.95663
436678	NM_001002405	arr3a	arrestin 3a, retinal (X-arrestin)	protein_coding	NP_001002405.1	ZDB-GENE-040718-102	.	-2.25366	2050.21	0.276202	-4.24425	2.19326e-05	0.000411222	10.2991	11.4719	11.4114	10.8551	11.3779	10.3493	10.4212	10.7805	3285	1667	3013	820	1400	2067	83.9604	41.6446	81.2367	24.8462	27.1511	42.4095	273.003	129.897	272.221	82.8582	93.4685	150.872
492518	NM_001007390,XM_005156599	haao	3-hydroxyanthranilate 3,4-dioxygenase	protein_coding	NP_001007391.1;XP_005156656.1	ZDB-GENE-041114-89	.	-2.25147	121.055	0.230991	-5.0689	4.0013e-07	1.37844e-05	6.21318	7.39163	7.16325	7.09252	7.09621	6.49257	6.6571	6.51666	172	147	150	54	112	85	3.07541	2.51528	2.92235	1.03199	2.35956	1.09986	9.99992	7.84563	9.79268	3.44154	8.12289	3.91275
561606	NM_001079991	atoh8	atonal bHLH transcription factor 8	protein_coding	NP_001073460.2	ZDB-GENE-061215-7	.	-2.25145	264.268	0.305501	-3.83256	0.000126815	0.00171212	7.34597	8.51509	8.10335	8.62323	7.90488	7.70272	7.58557	7.56344	295	501	219	150	199	184	6.28131	10.4563	4.91485	3.78349	3.22466	3.15504	20.4241	32.6151	16.4695	12.6173	11.101	11.2241
30119	NM_130943	frzb	frizzled-related protein	protein_coding	NP_571018.1	ZDB-GENE-990715-1	.	-2.24976	337.639	0.289809	-4.03635	5.42886e-05	0.000858314	7.70055	8.86809	8.43556	8.97094	8.32914	8.07966	7.8656	7.94118	365	626	305	199	232	246	6.17371	10.3597	5.43745	3.97667	2.97655	3.33435	20.0743	32.3139	18.2207	13.2616	10.2469	11.862
108191505	XR_001800457	LOC108191505	uncharacterized LOC108191505	lncRNA	.	.	.	-2.24954	18.7506	0.527228	-2.21846	0.0265238	0.0964454	3.50558	4.70839	4.3495	4.37655	4.18325	3.94741	4.08456	4.11335	28	28	17	5	17	18	1.64494	1.5778	1.06187	0.346501	0.745481	0.858458	5.34864	4.92147	3.55828	1.15553	2.56635	3.05397
110438749	XR_002459112	LOC110438749	uncharacterized LOC110438749	lncRNA	.	.	.	-2.24893	4179.06	0.346441	-3.375	0.000738162	0.00680189	11.3289	12.4983	12.0144	12.7703	11.6866	11.4179	11.5947	11.5997	4297	8910	2811	1821	3514	3376	224.608	455.233	155.009	112.788	139.376	141.666	730.328	1419.96	519.428	376.129	479.809	503.977
559818	NM_001044907,XM_005170459	hapln4	hyaluronan and proteoglycan link protein 4	protein_coding	NP_001038372.1;XP_005170516.1	ZDB-GENE-060503-243	.	-2.2487	44.1691	0.492353	-2.37449	0.017573	0.0723906	4.75151	5.9402	5.40239	5.87897	5.33983	4.94682	5.14822	5.34748	44	89	37	11	34	50	0.896877	1.77314	0.7886	0.256982	0.528833	0.813986	2.91626	5.53076	2.64257	0.856995	1.82053	2.89576
114457	NM_131838,XM_005165260	atp1b2b	ATPase, Na+/K+ transporting, beta 2b polypeptide	protein_coding	NP_571913.1;XP_005165317.1	ZDB-GENE-010718-1	.	-2.24843	912.537	0.196757	-5.94092	2.83424e-09	1.90642e-07	9.13257	10.3035	10.1805	9.95261	10.0949	9.23232	9.36803	9.54385	1363	992	1180	376	700	832	24.6773	17.5446	22.5297	8.06031	9.60936	12.078	80.2401	54.7248	75.496	26.8799	33.0806	42.9677
560860	NM_001100000,XM_021467666	wfdc1	WAP four-disulfide core domain 1	protein_coding	NP_001093470.1;XP_021323341.1	ZDB-GENE-070112-352	.	-2.24766	183.867	0.240273	-4.86292	1.15669e-06	3.46823e-05	6.82128	7.99236	7.63523	7.93561	7.59502	7.10427	7.20797	7.07216	218	293	197	89	163	127	4.09841	5.42931	3.96222	2.00112	2.36271	1.87048	13.3263	16.935	13.2772	6.67342	8.13372	6.65426
110437930	XR_002455700	LOC110437930	uncharacterized LOC110437930	lncRNA	.	.	.	-2.24694	15.4632	0.534786	-2.18398	0.0289635	0.102697	3.24635	4.42202	4.05754	3.91573	4.07592	3.78231	3.80851	3.80191	23	14	23	7	13	12	1.28778	0.739991	1.3658	0.411966	0.555429	0.512069	4.18731	2.30817	4.57672	1.37384	1.91209	1.82169
100004307	NM_001324501	nrn1la	neuritin 1-like a	protein_coding	NP_001311430.1	ZDB-GENE-050419-106	.	-2.24672	211.942	0.314966	-3.70776	0.000209103	0.00256213	7.02598	8.1975	8.21557	7.55402	7.92333	7.15057	7.28157	7.47958	394	165	267	83	160	202	5.79422	2.361	4.12792	1.4461	1.77456	2.3836	18.8403	7.36439	13.8325	4.82253	6.10899	8.47966
140512	gene-CYTB	CYTB	cytochrome b	protein_coding	NP_059343.1	ZDB-GENE-011205-17	.	-2.24612	12346.5	0.140262	-8.32327	8.55727e-17	3.28773e-14	12.893	14.0606	13.9124	13.843	13.7909	13.0511	13.1405	13.2143	17657	15339	14729	5634	9774	10201	681.174	578.37	599.46	257.636	286.114	315.947	2214.89	1804.04	2008.76	859.177	984.958	1123.98
368234	NM_001005586,XM_005165122,XM_005165123,XM_005165124	plp1b	proteolipid protein 1b	protein_coding	NP_001005586.1;XP_005165179.1;XP_005165180.1;XP_005165181.1	ZDB-GENE-030710-6	.	-2.24547	258.033	0.235474	-4.95604	7.19435e-07	2.29369e-05	7.31306	8.47997	8.01039	8.38822	8.26274	7.61047	7.48031	7.70255	264	387	340	132	171	224	6.72005	9.39937	8.8888	3.83093	3.16468	4.43586	21.8507	29.3184	29.786	12.7755	10.8945	15.7806
406823	NM_213502	eif3jb	eukaryotic translation initiation factor 3, subunit Jb	protein_coding	NP_998667.1	ZDB-GENE-040426-2900	.	-2.24508	399.473	0.220482	-5.29189	1.2106e-07	4.92673e-06	7.94445	9.11013	9.04588	8.90505	8.62795	8.25136	8.26751	8.1249	648	518	381	212	338	266	16.1891	12.6386	10.0412	6.27095	6.41013	5.3238	52.64	39.4223	33.6478	20.9126	22.0671	18.9394
447843	NM_001004582	ctrl	chymotrypsin-like	protein_coding	NP_001004582.1	ZDB-GENE-040912-147	.	-2.2427	147.846	0.307436	-3.79017	0.000150545	0.00196576	6.50561	7.67829	7.67202	7.15391	7.3131	6.63431	6.8937	6.90936	274	134	168	54	131	128	14.129	6.77001	9.11626	3.2812	5.1041	5.29003	45.9414	21.1169	30.5482	10.9423	17.5711	18.8193
565617	NM_212606	cdh15	cadherin 15, type 1, M-cadherin (myotubule)	protein_coding	NP_997771.2	ZDB-GENE-030131-780	.	-2.24115	285.518	0.281958	-4.12911	3.64166e-05	0.00062067	7.46095	8.62517	8.179	8.71	8.12641	7.74701	7.64834	7.80345	303	522	270	147	200	237	4.77515	8.04974	4.50192	2.7387	2.39657	3.00612	15.5268	25.1086	15.0858	9.13314	8.2503	10.6943
565641	XM_002663532,XM_688907	si:ch211-113d22.2	si:ch211-113d22.2, transcript variant X2	protein_coding	XP_002663578.1;XP_693999.1	ZDB-GENE-141222-39	.	-2.24097	95.4309	0.308294	-3.77601	0.00015936	0.00206068	5.88454	7.04203	6.84347	6.51429	6.86009	6.29315	6.05904	6.31542	144	85	140	54	55	84	8.39302	4.62224	8.71505	3.50407	2.37459	3.88375	27.2905	14.4176	29.2038	11.6855	8.1746	13.8164
100009619	NM_001081553	defbl1	defensin, beta-like 1	protein_coding	NP_001075022.1	ZDB-GENE-070207-1	.	-2.23863	102.704	0.32974	-3.52585	0.000422131	0.00447143	5.99302	7.14687	6.93781	6.89142	6.73496	6.46777	6.42934	6.02461	152	134	110	66	97	43	9.34154	8.07914	7.14697	4.8227	4.51588	2.09057	30.3747	25.2004	23.9492	16.0829	15.5461	7.43719
559209	NM_131567	prph2b	peripherin 2b (retinal degeneration, slow)	protein_coding	NP_571642.1	ZDB-GENE-000616-9	.	-2.23847	4150.65	0.223229	-5.20772	1.91179e-07	7.30799e-06	11.3237	12.4864	12.4676	11.9303	12.3358	11.5041	11.5238	11.6509	6857	3574	5667	1966	3133	3491	128.661	65.5426	112.167	43.7201	44.5966	52.5813	418.349	204.44	375.868	145.8	153.525	187.058
322412	NM_001110021,NM_001328425	cpb1	carboxypeptidase B1 (tissue)	protein_coding	NP_001103491.2;NP_001315354.1	ZDB-GENE-030131-1132	.	-2.23796	290.842	0.19851	-5.85453	4.78353e-09	3.04587e-07	7.49081	8.65039	8.52327	8.34893	8.3507	7.82973	7.83752	7.6506	442	338	344	159	251	184	8.80706	6.59528	7.23327	3.754	3.79526	2.93513	28.6368	20.5719	24.2384	12.519	13.0653	10.4417
557217	NM_001135972,XM_021468439	zgc:193541	zgc:193541	protein_coding	NP_001129444.1;XP_021324114.1	ZDB-GENE-081022-15	.	-2.23786	162.735	0.264215	-4.39839	1.09059e-05	0.00022954	6.65498	7.81183	7.78036	7.35535	7.46056	7.03341	6.85921	6.98599	287	159	185	92	110	128	21.5757	12.2531	15.1614	8.46888	6.92501	7.46685	70.155	38.2197	50.8052	28.2424	23.8396	26.5633
100536704	XM_017359165	cdhr2	cadherin related family member 2	protein_coding	XP_017214654.2	.	.	-2.23764	211.31	0.267604	-4.34217	1.4108e-05	0.000283762	7.02771	8.1905	8.12671	7.5875	8.01317	7.28918	7.34652	7.32513	354	171	295	102	174	161	3.30581	1.55352	2.90525	1.1294	1.22731	1.20337	10.7491	4.84572	9.73537	3.76637	4.22506	4.28099
393492	NM_200520	lbh	limb bud and heart development	protein_coding	NP_956814.1	ZDB-GENE-040426-1613	.	-2.23634	55.0692	0.374663	-3.09916	0.00194068	0.0142598	5.08854	6.25007	5.7638	6.18077	5.75098	5.50133	5.54212	5.39022	57	101	53	29	50	34	1.94786	3.38155	1.9169	1.14597	1.29287	0.926703	6.33362	10.5477	6.42346	3.82164	4.45077	3.29675
794339	NM_201505,XM_021480673	ldb3a	LIM domain binding 3a	protein_coding	NP_958913.1;XP_021336348.1	ZDB-GENE-040121-6	.	-2.23601	1004.52	0.242127	-4.7947	1.62919e-06	4.6512e-05	9.27798	10.439	10.0976	10.5232	9.92433	9.51796	9.49802	9.55419	1182	1752	923	507	770	789	10.3692	15.0276	9.70343	8.35121	5.43541	7.49964	33.7161	46.874	32.5158	27.85	18.7116	26.68
108190398	XR_001799595	LOC108190398	uncharacterized LOC108190398	lncRNA	.	.	.	-2.23599	14.687	0.57154	-2.0312	0.0422347	0.133081	3.16629	4.35026	3.94464	3.83264	4.03029	3.66791	3.71212	3.7909	20	13	24	5	11	15	0.620562	0.403842	0.813556	0.179792	0.260658	0.377604	2.0178	1.25966	2.72619	0.599579	0.897326	1.34333
393357	NM_200386,XM_005168475	elof1	ELF1 homolog, elongation factor 1	protein_coding	NP_956680.1;XP_005168532.1	ZDB-GENE-040426-1385	.	-2.2357	439.902	0.217146	-5.34537	9.02326e-08	3.82316e-06	8.08873	9.2469	9.10772	9.02802	8.89729	8.42852	8.14045	8.46938	652	558	488	246	259	386	23.248	19.4479	18.3449	10.4094	7.01827	11.0353	75.5925	60.6616	61.473	34.7138	24.1606	39.2582
556563	NM_001326500,NM_001326501,XM_002664987,XM_021466693	si:dkey-7j14.5	si:dkey-7j14.5	protein_coding	NP_001313429.1;NP_001313430.1;XP_002665033.1;XP_021322368.1	ZDB-GENE-030131-8110	.	-2.23396	1111.47	0.176683	-6.56318	5.2672e-11	5.48413e-09	9.42498	10.5845	10.4106	10.3384	10.3482	9.66587	9.52631	9.81994	1558	1347	1383	557	725	1002	35.4485	30.7378	33.8051	16.9997	13.6545	18.7525	115.263	95.8768	113.28	56.6912	47.0063	66.712
333941	NM_207055,XM_005156270	zfp36l2	zinc finger protein 36, C3H type-like 2	protein_coding	NP_996938.1;XP_005156327.1	ZDB-GENE-030131-5873	.	-2.23254	606.329	0.191167	-6.06112	1.35176e-09	1.01463e-07	8.54992	9.71059	9.41956	9.66143	9.34569	8.74312	8.87711	8.81305	753	921	658	281	522	459	12.6206	15.1233	11.6762	5.56019	6.6419	6.15119	41.0368	47.1724	39.1263	18.5424	22.865	21.8829
30095	NM_130932	ckma	creatine kinase, muscle a	protein_coding	NP_571007.2	ZDB-GENE-980526-109	.	-2.23195	6396.76	0.565076	-2.04983	0.0403815	0.129253	11.9508	13.109	12.6968	13.2849	12.4369	12.5213	12.0395	11.7656	7099	12360	5047	4979	4388	2938	198.154	337.196	148.596	164.709	92.9342	65.8374	644.312	1051.78	497.94	549.28	319.93	234.217
64617	NM_131691	s1pr1	sphingosine-1-phosphate receptor 1	protein_coding	NP_571766.3	ZDB-GENE-001228-2	.	-2.23067	807.697	0.197228	-5.86874	4.39119e-09	2.81185e-07	8.96474	10.1238	10.0199	9.84488	9.8281	9.10651	9.13851	9.39227	1228	948	945	354	576	757	22.9131	17.2879	18.6017	7.82498	8.14993	11.3304	74.5037	53.9242	62.3334	26.0951	28.0565	40.3081
559194	NM_001098730	ptmab	prothymosin, alpha b	protein_coding	NP_001092200.1	ZDB-GENE-030131-8681	.	-2.23009	4050.13	0.270289	-4.28098	1.86074e-05	0.000357754	11.292	12.4493	12.5053	11.954	12.144	11.3502	11.3732	11.7827	7263	3752	4700	1666	2669	4175	311.581	157.292	212.706	84.7174	86.8669	143.796	1013.13	490.622	712.768	282.519	299.043	511.556
100322075	XM_009293424	adm2b	adrenomedullin 2b	protein_coding	XP_009291699.1	ZDB-GENE-081104-279	.	-2.22779	26.9519	0.481401	-2.40052	0.0163719	0.0687668	4.06446	5.21617	4.72074	5.07726	4.64487	4.55284	4.49728	4.5121	28	53	22	15	20	20	0.702526	1.30448	0.583841	0.445866	0.373305	0.410459	2.28431	4.06891	1.95643	1.48689	1.28512	1.46021
791179	NM_001080661	tm6sf2	transmembrane 6 superfamily member 2	protein_coding	NP_001074130.1	ZDB-GENE-060503-338	.	-2.22775	76.7271	0.320572	-3.60477	0.000312433	0.00352165	5.57686	6.72415	6.19093	6.60516	6.42852	6.03604	5.92372	5.83632	72	123	98	47	60	48	2.4463	4.0581	3.50843	1.89119	1.52578	1.29806	7.95432	12.658	11.7566	6.30682	5.25255	4.61787
556491	NM_001044803,NM_001328341	slc10a4	solute carrier family 10, member 4	protein_coding	NP_001038268.1;NP_001315270.1	ZDB-GENE-041014-249	.	-2.22694	107.209	0.29459	-3.92093	8.82096e-05	0.00127278	6.05483	7.20885	6.82523	7.17903	6.70985	6.41701	6.37836	6.37021	125	185	101	57	84	79	2.37766	3.44547	2.02177	1.2828	1.2097	1.20432	7.73112	10.747	6.77488	4.27793	4.16444	4.28436
406255	NM_212982,XM_021480553	fancl	Fanconi anemia, complementation group L	protein_coding	NP_998147.1;XP_021336228.1	ZDB-GENE-040426-1045	.	-2.22652	28.248	0.500061	-2.3093	0.0209268	0.0817653	4.10607	5.29555	4.9956	4.79327	4.95811	4.38795	4.66948	4.7003	44	27	39	5	28	29	1.02354	0.59852	0.939705	0.119467	0.496817	0.51876	3.3281	1.8669	3.14891	0.398405	1.71031	1.84549
403045	NM_205731,XM_005157314,XM_021480997,XM_021480998,XR_002459910	egf	epidermal growth factor	protein_coding	NP_991294.1;XP_005157371.1;XP_021336672.1;XP_021336673.1	ZDB-GENE-070922-1	.	-2.22651	770.14	0.218135	-5.2939	1.19737e-07	4.88163e-06	8.89957	10.0535	9.65395	10.0204	9.77951	9.22722	9.23707	8.96982	844	1184	924	432	681	460	6.21806	10.1811	7.58601	4.72054	5.21569	3.93323	20.2185	31.7566	25.4204	15.7423	17.9552	13.9925
791783	NM_001033097	plac8.1	placenta-specific 8, tandem duplicate 1	protein_coding	NP_001028269.1	ZDB-GENE-050809-124	.	-2.22628	20.8702	0.491832	-2.34762	0.0188937	0.0760716	3.70785	4.84164	4.45167	4.41317	4.51813	4.27606	4.23186	4.07686	27	23	30	14	19	9	1.45464	1.19714	1.75311	0.911095	0.793963	0.384846	4.72986	3.7341	5.8746	3.03836	2.73325	1.36909
447800	NM_001004539	serpinf1	serpin peptidase inhibitor, clade F (alpha-2 antiplasmin, pigment epithelium derived factor), member 1	protein_coding	NP_001004539.1	ZDB-GENE-040912-2	.	-2.22604	249.547	0.272071	-4.24332	2.20238e-05	0.00041259	7.27031	8.42926	7.96865	8.47025	8.0161	7.43328	7.6437	7.57031	259	436	261	106	225	194	5.9051	9.71231	6.26241	2.84861	3.89617	3.5548	19.2009	30.2945	20.9851	9.49967	13.4127	12.6462
30442	NM_131197	ednrba	endothelin receptor Ba	protein_coding	NP_571272.1	ZDB-GENE-980526-16	.	-2.2258	107.987	0.290194	-3.97777	6.95633e-05	0.00103878	6.06521	7.2193	6.99809	6.64899	7.10954	6.40389	6.42632	6.37	156	90	171	55	90	78	4.58438	2.57243	5.32041	1.91796	2.00693	1.84867	14.9064	8.02389	17.8285	6.39609	6.90895	6.57663
393353	NM_200382,XM_021469764	clcnk	chloride channel K	protein_coding	NP_956676.1;XP_021325439.1	ZDB-GENE-040426-1379	.	-2.22432	56.2691	0.435782	-2.64665	0.00812941	0.0414759	5.11593	6.28282	5.81281	6.19793	5.75998	5.32598	5.37788	5.73997	61	102	53	18	34	68	0.879816	1.54322	0.814351	0.298965	0.371874	0.798624	2.86079	4.81358	2.72886	0.997003	1.28019	2.84111
100331764	XM_021478882	vgll3	vestigial-like family member 3, transcript variant X1	protein_coding	XP_021334557.1	ZDB-GENE-130530-600	.	-2.22332	64.7957	0.385892	-2.98714	0.00281601	0.0190093	5.32026	6.48603	6.21226	6.34392	5.87962	5.53455	5.65186	5.87704	93	105	52	22	47	69	1.23719	1.37057	0.736244	0.34609	0.470142	0.741963	4.0228	4.27507	2.46712	1.15416	1.61848	2.63953
322481	NM_199607	cel.1	carboxyl ester lipase, tandem duplicate 1	protein_coding	NP_955901.1	ZDB-GENE-030131-1201	.	-2.22318	41.5176	0.571489	-2.01688	0.0437079	0.13632	4.69477	5.83636	5.80763	4.9032	5.4261	5.17105	5.07091	4.8853	96	15	51	28	35	20	2.35232	0.349608	1.32191	0.796483	0.64679	0.39126	7.64873	1.09049	4.42967	2.65614	2.2266	1.39191
558285	NM_001172636,XM_005156995	si:dkey-188i13.10	si:dkey-188i13.10	protein_coding	NP_001166107.1;XP_005157052.1	ZDB-GENE-090313-208	.	-2.22261	40.4763	0.379204	-3.03861	0.00237674	0.0166028	4.6586	5.7995	5.42011	5.58429	5.36551	5.14532	4.94534	5.1439	50	62	43	24	22	36	0.768988	1.60145	1.00434	0.414869	0.254126	0.519774	2.50042	4.99523	3.36551	1.38352	0.874839	1.8491
58050	NM_131535,XM_009294170,XM_021468131,XM_021468132,XM_021468133	hoxa4a	homeobox A4a	protein_coding	NP_571610.1;XP_009292445.1;XP_021323806.1;XP_021323807.1;XP_021323808.1	ZDB-GENE-000823-4	.	-2.22133	855.594	0.28182	-4.08567	4.395e-05	0.000721926	9.05344	10.2044	9.87985	10.3341	9.55671	9.35623	9.24445	9.2709	1030	1573	675	474	641	633	32.5301	49.0939	22.8468	18.1063	15.6102	16.35	105.774	153.133	76.5587	60.3816	53.7387	58.1651
101884203	XM_021475248	LOC101884203	uncharacterized LOC101884203	protein_coding	XP_021330923.1	.	.	-2.22061	23.615	0.520631	-2.2107	0.0270569	0.0977099	3.86948	5.02742	4.39763	4.85617	4.58603	4.32429	4.2959	4.40247	17	46	27	11	16	22	0.239409	0.644262	0.402301	0.177521	0.174031	0.24909	0.778454	2.00957	1.34809	0.592006	0.599107	0.886137
567817	XM_691120	scxb	scleraxis bHLH transcription factor b	protein_coding	XP_696212.3	ZDB-GENE-090806-1	.	-2.21987	22.7892	0.53684	-2.14305	0.0321093	0.11001	3.80628	4.98134	4.60583	4.75954	4.34257	4.19657	4.38272	4.30821	32	41	15	7	24	18	0.878487	1.09433	0.408091	0.217488	0.483573	0.388365	2.85646	3.41343	1.36749	0.725287	1.66472	1.38161
100003922	XM_001343319	p2ry1	purinergic receptor P2Y, G-protein coupled, 1	protein_coding	XP_001343355.1	ZDB-GENE-121004-2	.	-2.21966	334.989	0.279544	-4.11506	3.87084e-05	0.000652859	7.70113	8.85137	8.50053	8.93614	8.26965	7.97848	7.90277	8.01082	395	604	284	174	245	271	3.75591	5.60795	2.84582	1.96021	1.76509	2.06319	12.2126	17.4922	9.53621	6.53699	6.07639	7.33981
792853	NM_001128354,XM_005160873	chgb	chromogranin B	protein_coding	NP_001121826.1;XP_005160930.1	ZDB-GENE-070705-268	.	-2.2192	347.5	0.17382	-6.61628	3.6836e-11	3.93867e-09	7.75679	8.90302	8.74475	8.60106	8.6641	8.09474	7.95529	8.04519	503	399	436	193	249	269	7.95046	6.15482	7.21004	3.58696	2.98015	3.40476	25.8515	19.198	24.1605	11.9619	10.2593	12.1124
101885834	XM_021479769,XM_021479770	si:dkey-205k8.5	si:dkey-205k8.5, transcript variant X1	protein_coding	XP_021335444.1;XP_021335445.1	ZDB-GENE-141216-11	.	-2.21908	48.9457	0.395501	-2.90761	0.00364204	0.0229898	4.92555	6.07684	5.96668	5.47642	5.71995	5.31413	5.41801	5.23503	92	38	60	24	48	30	2.51798	1.01282	1.73414	0.779458	1.00148	0.65019	8.18739	3.15918	5.81104	2.59937	3.44762	2.31305
246275	NM_152982,XM_005171786	myhz2	myosin, heavy polypeptide 2, fast muscle specific	protein_coding	NP_694514.2;XP_005171843.1	ZDB-GENE-020604-1	.	-2.21882	19607.4	0.29094	-3.95199	7.75036e-05	0.00113933	13.5726	14.7224	14.399	14.8686	14.0773	13.9664	13.7791	13.5985	23485	35993	15618	12325	15349	11732	173.651	259.956	121.811	107.393	85.479	69.4013	564.64	810.852	408.183	358.139	294.265	246.895
100003596	NM_001200040,XR_223214	si:ch211-286b5.5	si:ch211-286b5.5	protein_coding	NP_001186969.1	ZDB-GENE-121214-209	.	-2.21873	64.3706	0.395662	-2.90585	0.00366262	0.0230687	5.31992	6.47244	6.2531	6.34842	5.74191	5.64806	5.61978	5.77905	100	107	41	30	45	59	4.69052	4.81522	2.02154	1.62469	1.58185	2.14903	15.2516	15.0196	6.77411	5.4181	5.44558	7.64518
563264	NM_001089401,XM_005156860	ubtd1a	ubiquitin domain containing 1a	protein_coding	NP_001082870.1;XP_005156917.1	ZDB-GENE-070424-93	.	-2.21791	253.509	0.266018	-4.32002	1.56016e-05	0.000309412	7.29675	8.45033	8.34018	7.9565	8.26968	7.41647	7.51048	7.77598	397	235	348	101	183	252	7.29097	4.3314	6.71558	2.28957	2.39848	3.7895	23.7071	13.5104	22.5036	7.63537	8.25685	13.4811
100534770	XM_003200134,XM_017351462	fam198a	family with sequence similarity 198, member A, transcript variant X1	protein_coding	XP_003200182.2;XP_017206951.1	ZDB-GENE-121130-2	.	-2.21779	317.979	0.357939	-3.21039	0.00132555	0.0107313	7.6288	8.7749	8.38579	8.86981	8.16334	8.09121	7.95571	7.48783	364	588	264	216	282	136	5.31142	8.34602	4.07202	3.7479	3.04895	1.55432	17.2704	26.0328	13.6452	12.4986	10.4961	5.52949
555328	NM_001110374	serpinh1a	serpin peptidase inhibitor, clade H (heat shock protein 47), member 1a	protein_coding	NP_001103844.1	ZDB-GENE-080219-21	.	-2.21756	279.044	0.274594	-4.18425	2.86104e-05	0.000512571	7.43884	8.58715	8.2073	8.63584	8.09335	7.75826	7.79628	7.56446	318	487	263	152	250	172	3.65484	5.47012	3.18324	2.06096	2.17842	1.58598	11.884	17.0623	10.6669	6.87296	7.49929	5.64213
101882098	XR_222290	si:ch211-229g11.6	si:ch211-229g11.6	lncRNA	.	ZDB-GENE-131121-515	.	-2.21721	48.69	0.42556	-2.69937	0.00694712	0.0370535	4.90456	6.07528	5.73543	5.79483	5.67556	5.12933	5.57338	5.19315	65	67	56	14	65	27	3.68658	3.68919	3.36619	0.883999	2.79564	1.23145	11.9872	11.5073	11.28	2.948	9.6241	4.38088
559593	XM_021470542	acanb	aggrecan b, transcript variant X1	protein_coding	XP_021326217.1	ZDB-GENE-100422-16	.	-2.21705	1288.46	0.313299	-3.66629	0.000246097	0.00290734	9.64609	10.7942	10.4383	10.9757	10.0656	10.0081	9.79633	9.7921	1503	2494	932	780	935	888	12.9165	20.947	8.44267	7.9429	6.09711	6.12137	41.9989	65.3377	28.291	26.4883	20.9895	21.7768
553679	NM_001020652,XM_021480112	sncgb	synuclein, gamma b (breast cancer-specific protein 1)	protein_coding	NP_001018488.1;XP_021335787.1	ZDB-GENE-050522-235	.	-2.21658	5004.99	0.210238	-5.46206	4.70644e-08	2.15963e-06	11.6034	12.752	12.6757	12.4644	12.4623	11.6895	11.7285	12.0596	7715	5756	5833	2126	3473	4940	144.009	107.053	115.468	51.3446	52.1247	77.558	468.254	333.918	386.928	171.226	179.441	275.913
30735	NM_131451,XM_009306383,XM_017358430	irbp	interphotoreceptor retinoid-binding protein	protein_coding	NP_571526.2;XP_009304658.1;XP_017213919.1	ZDB-GENE-990415-132	.	-2.21629	1420.44	0.27706	-4.14404	3.41234e-05	0.000592727	9.7865	10.935	10.9148	10.2009	10.8693	9.93029	10.0316	10.0889	2362	996	2139	650	1149	1177	41.6749	17.0984	39.6777	13.7192	14.4187	16.0161	135.509	53.3333	132.958	45.7514	49.6371	56.9775
402820	NM_205581	tmsb	thymosin, beta	protein_coding	NP_991144.1	ZDB-GENE-050307-5	.	-2.21593	63.8056	0.285053	-4.02702	5.64879e-05	0.000886138	5.31141	6.45782	6.25272	6.08105	6.1235	5.71065	5.70788	5.6821	98	71	77	33	52	47	11.2701	7.96044	9.26447	4.43393	4.49371	4.3237	36.6455	24.8301	31.0449	14.7865	15.4698	15.3816
393746	NM_200773	viml	vimentin like	protein_coding	NP_957067.1	ZDB-GENE-040426-1743	.	-2.21356	39.4176	0.454389	-2.52288	0.01164	0.053969	4.60231	5.76937	5.18606	5.56756	5.44411	4.90006	5.22646	4.93564	34	64	53	13	49	23	0.879436	1.63735	1.46366	0.39821	0.985458	0.469769	2.85955	5.1072	4.90465	1.32797	3.39248	1.6712
64611	NM_131685	atp1a3b	ATPase, Na+/K+ transporting, alpha 3b polypeptide	protein_coding	NP_571760.2	ZDB-GENE-001212-8	.	-2.21299	3537.99	0.125621	-9.12261	7.33345e-20	4.61763e-17	11.1045	12.2509	12.0485	12.0513	12.0277	11.3019	11.3275	11.411	4742	4450	4406	1713	2750	2907	43.598	39.9913	42.738	18.6634	19.1848	21.4591	141.762	124.74	143.213	62.2396	66.0443	76.3406
101882857	XM_017352854	LOC101882857	potassium channel subfamily K member 4-like	protein_coding	XP_017208343.1	.	.	-2.212	63.2989	0.41354	-2.76963	0.00561205	0.0317717	5.28889	6.45127	5.98689	6.267	6.10671	5.42391	5.56791	5.93618	68	97	78	17	41	79	1.14172	1.61125	1.39804	0.324883	0.529474	1.07177	3.71238	5.02578	4.68476	1.08343	1.82273	3.81283
100004133	NM_001083061,XM_005159034,XM_005159035,XM_021467556	ddb2	damage-specific DNA binding protein 2	protein_coding	NP_001076530.1;XP_005159091.1;XP_005159092.1;XP_021323231.1	ZDB-GENE-050419-169	.	-2.21199	153.064	0.239545	-4.78133	1.74139e-06	4.92192e-05	6.56654	7.72347	7.35396	7.53401	7.48989	6.72396	6.93677	6.97795	178	209	201	59	132	134	4.48763	5.10409	5.23951	1.66424	2.40884	2.7011	14.5918	15.9206	17.5574	5.54997	8.29251	9.60918
768289	NM_001077454	krt94	keratin 94	protein_coding	NP_001070922.1	ZDB-GENE-061027-116	.	-2.21183	399.055	0.22174	-5.16477	2.4074e-07	8.90226e-06	7.95826	9.10174	8.71428	9.10404	8.74216	8.29624	8.19562	8.1751	444	646	436	225	307	285	13.0444	18.5264	13.509	7.80577	6.83306	6.70172	42.4148	57.7873	45.2681	26.031	23.5231	23.8414
323285	NM_178131	scinla	scinderin like a	protein_coding	NP_835232.2	ZDB-GENE-030131-2005	.	-2.21179	1381.36	0.209376	-5.46966	4.50903e-08	2.09145e-06	9.74868	10.8936	10.7243	10.8356	10.4273	10.0318	10.0765	9.85394	1938	2044	1325	744	1223	883	31.5606	32.5415	22.7705	14.3565	15.1082	11.5381	102.622	101.503	76.3029	47.8766	52.0104	41.0468
100126024	NM_001105704,XM_005157402,XM_021481323	zgc:174895	zgc:174895	protein_coding	NP_001099174.1;XP_005157459.1;XP_021336998.1	ZDB-GENE-070928-41	.	-2.21132	44.6014	0.391865	-2.92168	0.00348145	0.022227	4.79245	5.94229	5.56742	5.82467	5.35915	5.17807	5.18238	5.24965	56	79	36	21	34	38	1.59637	2.35356	1.11669	0.71385	0.754115	0.891042	5.1907	7.3412	3.74199	2.38058	2.59607	3.16988
405809	NM_212873	lgals3bpb	lectin, galactoside-binding, soluble, 3 binding protein b	protein_coding	NP_998038.1	ZDB-GENE-040426-2262	.	-2.20984	26.3104	0.518669	-2.20553	0.0274168	0.0985545	4.02712	5.18258	4.96284	4.75841	4.65757	4.44686	4.66505	4.34418	48	30	24	11	34	11	1.0598	0.64461	0.551741	0.280975	0.579255	0.195658	3.44603	2.01066	1.84886	0.937007	1.99411	0.696055
100002543	NM_001204200,XM_021479089,XM_021479090,XM_021479091,XM_021479092,XM_021479093	zmp:0000000722	zmp:0000000722	protein_coding	NP_001191129.1;XP_021334764.1;XP_021334765.1;XP_021334766.1;XP_021334767.1;XP_021334768.1	ZDB-GENE-130530-725	.	-2.20749	3793.21	0.198973	-5.74151	9.38353e-09	5.44005e-07	11.2079	12.3501	12.0833	12.3577	11.9266	11.5018	11.4701	11.3557	4758	5967	3806	2088	3125	2592	24.8269	34.4075	20.9047	13.8032	14.1448	10.8678	80.7263	107.323	70.0509	46.0316	48.6942	38.6622
100334893	XM_021477078,XM_021477079	col18a1b	collagen type XVIII alpha 1 chain b, transcript variant X1	protein_coding	XP_021332753.1;XP_021332754.1	ZDB-GENE-110411-288	.	-2.20668	221.026	0.357387	-3.19508	0.00139791	0.0111892	7.1065	8.24909	7.72687	8.42569	7.57742	7.34979	7.26439	7.47831	216	457	169	110	152	197	2.02184	4.20505	1.66016	1.21083	1.07761	1.4785	6.57418	13.1163	5.56312	4.03793	3.70972	5.25978
792944	XM_001332547	LOC792944	novel protein similar to H.sapiens TMEM77, transmembrane protein 77 (TMEM77)	protein_coding	XP_001332583.1	.	.	-2.20616	18.2017	0.488588	-2.3364	0.0194703	0.0777714	3.50185	4.64818	4.27797	4.25322	4.26448	4.02162	4.07584	3.97217	25	22	23	9	18	11	0.586237	0.514741	0.579916	0.24534	0.322697	0.205835	1.90619	1.60557	1.94327	0.818172	1.1109	0.732258
569131	NM_001080039	mettl7a	methyltransferase like 7A	protein_coding	NP_001073508.1	ZDB-GENE-061027-239	.	-2.20595	71.4311	0.298145	-3.82834	0.00012901	0.00173673	5.46751	6.62374	6.43766	6.2904	6.23158	5.7191	5.89037	5.92431	112	85	79	27	62	63	2.67765	1.97853	1.98673	0.75637	1.11791	1.20371	8.70655	6.17139	6.65744	2.52237	3.84845	4.2822
559395	XM_682733	slc7a10b	solute carrier family 7 (neutral amino acid transporter light chain, asc system), member 10b	protein_coding	XP_687825.2	ZDB-GENE-121105-2	.	-2.2051	112.9	0.256431	-4.44894	8.62956e-06	0.000191217	6.13547	7.28076	6.97515	7.1589	6.86571	6.42578	6.43394	6.54812	144	171	118	53	85	98	3.00269	3.47329	2.59744	1.30269	1.3475	1.6389	9.76345	10.8338	8.70392	4.34427	4.63881	5.83039
556485	NM_001044348,XM_005163433	jph1b	junctophilin 1b	protein_coding	NP_001037813.1;XP_005163490.1	ZDB-GENE-060616-389	.	-2.20503	1677.92	0.233033	-4.89544	9.80858e-07	3.00461e-05	10.0321	11.1729	10.8539	11.2544	10.6678	10.2668	10.2822	10.256	2000	2874	1543	860	1364	1261	19.5829	27.5385	16.1663	11.2023	10.7024	9.77718	63.6751	85.8978	54.1726	37.3578	36.8435	34.7824
322453	NM_199605	prss59.1	protease, serine, 59, tandem duplicate 1	protein_coding	NP_955899.2	ZDB-GENE-030131-1173	.	-2.20418	129.953	0.307036	-3.7137	0.000204252	0.00251903	6.34568	7.4804	7.38769	6.97828	7.21654	6.75549	6.75549	6.42029	216	119	166	78	122	66	11.1855	5.97374	9.01728	4.78426	4.77985	2.71941	36.3706	18.6332	30.2165	15.9547	16.4548	9.6743
678541	NM_001040300,XM_005158364,XM_005158366,XM_009292460,XM_017351362	gstk4	glutathione S-transferase kappa 4	protein_coding	NP_001035390.1;XP_005158421.1;XP_005158423.1;XP_009290735.1;XP_017206851.1	ZDB-GENE-060421-6530	.	-2.20403	14.8869	0.560684	-2.03348	0.0420036	0.13261	3.23484	4.34764	4.0113	3.90854	3.94149	3.80712	3.65571	3.77298	23	16	18	10	7	13	0.485373	0.328269	0.386067	0.244672	0.099182	0.210209	1.57823	1.02393	1.29369	0.815944	0.341439	0.747818
110439470	XR_002458395	LOC110439470	uncharacterized LOC110439470	lncRNA	.	.	.	-2.20333	69.3872	0.366009	-3.11382	0.0018468	0.0137651	5.45013	6.57072	6.15271	6.48082	6.10674	6.00161	5.65016	5.70371	78	117	69	52	41	44	1.66175	2.42813	1.53458	1.31068	0.659978	0.749336	5.40331	7.57379	5.14231	4.37091	2.272	2.66576
110439449	XR_002458364	LOC110439449	uncharacterized LOC110439449	lncRNA	.	.	.	-2.2031	72.308	0.294296	-3.87208	0.000107908	0.00149515	5.48867	6.63974	6.33946	6.4136	6.26676	5.78898	5.99876	5.79621	96	100	82	31	74	48	0.743946	0.756092	0.671358	0.278539	0.436153	0.300651	2.41899	2.35839	2.24969	0.928882	1.50147	1.06957
569298	NM_001110478,XM_005160932	ctsbb	cathepsin Bb	protein_coding	NP_001103948.1;XP_005160989.1	ZDB-GENE-070323-1	.	-2.20068	29.6917	0.505323	-2.25193	0.024327	0.0908027	4.18982	5.36224	5.06848	5.041	4.8516	4.43853	4.78163	4.73581	46	41	28	5	33	28	0.935119	0.81405	0.576877	0.106355	0.504725	0.44866	3.04061	2.53918	1.93309	0.354676	1.73753	1.59611
406466	NM_214739	map1lc3a	microtubule-associated protein 1 light chain 3 alpha	protein_coding	NP_999904.1	ZDB-GENE-040426-2232	.	-2.20061	304.748	0.259488	-4.38518	1.15888e-05	0.000241913	7.57045	8.71224	8.64105	8.37268	8.37688	7.66806	7.73568	8.07545	492	338	345	121	210	317	14.3069	9.61117	10.5817	4.15308	4.63218	7.41366	46.5198	29.979	35.459	13.8499	15.9464	26.3741
555988	NM_001328140	si:rp71-1d10.5	si:rp71-1d10.5	protein_coding	NP_001315069.1	ZDB-GENE-141222-27	.	-2.19987	31.6008	0.407782	-2.78927	0.00528264	0.0303618	4.30122	5.4425	5.00043	5.05882	5.2001	4.7579	4.84011	4.66359	35	37	49	16	32	18	2.39956	2.50081	3.55948	1.32573	1.69682	0.985523	7.80233	7.80048	11.9277	4.42109	5.84136	3.506
565211	XM_009293262,XM_021476927	vwa11	von Willebrand factor A domain containing 11, transcript variant X1	protein_coding	XP_009291537.1;XP_021332602.1	ZDB-GENE-141211-58	.	-2.19976	259.104	0.253303	-4.49006	7.12039e-06	0.000163697	7.33966	8.47666	8.25219	8.07955	8.35043	7.64469	7.7851	7.38353	352	268	375	138	261	140	4.65063	3.45901	5.2171	2.15199	2.61613	1.46798	15.1218	10.7893	17.4823	7.17654	9.00612	5.22236
569632	NM_001160014	tmem242	transmembrane protein 242	protein_coding	NP_001153486.1	ZDB-GENE-040724-146	.	-2.19934	68.4628	0.342801	-3.317	0.000909903	0.00800687	5.41601	6.55812	6.40971	6.25679	6.05644	5.71831	5.66811	5.9485	114	86	64	30	43	71	5.4473	4.01598	3.18155	1.67156	1.55266	2.6875	17.7123	12.5266	10.6612	5.5744	5.34511	9.56081
259306	NM_152954	cyp2ad2	cytochrome P450, family 2, subfamily AD, polypeptide 2	protein_coding	NP_694486.1	ZDB-GENE-020812-2	.	-2.1993	45.8587	0.350611	-3.24303	0.00118265	0.00982706	4.83284	5.98227	5.61426	5.75197	5.59008	5.20025	5.37379	5.17859	57	67	52	20	48	29	1.32183	1.50629	1.26703	0.542622	0.840086	0.538293	4.29803	4.69841	4.24575	1.80956	2.89203	1.91498
394139	NM_201164,XM_005160651	hpcal1	hippocalcin-like 1	protein_coding	NP_957458.1;XP_005160708.1	ZDB-GENE-040426-1242	.	-2.19925	257.713	0.221877	-5.1245	2.98322e-07	1.06494e-05	7.33278	8.4685	8.34185	8.32025	7.98397	7.63925	7.59752	7.60556	391	357	242	137	202	195	5.28775	4.77888	3.44794	2.39566	2.07509	2.10666	17.1935	14.9062	11.5539	7.98914	7.14358	7.49444
556650	NM_001044810	irgq2	immunity-related GTPase family, q2	protein_coding	NP_001038275.1	ZDB-GENE-051212-7	.	-2.19906	76.7154	0.339564	-3.34807	0.000813756	0.0073491	5.59164	6.7171	6.27167	6.63352	6.30482	6.07933	5.94718	5.76168	82	128	82	51	63	41	2.92024	4.43898	3.08216	2.13948	1.69172	1.16823	9.49536	13.846	10.3282	7.13482	5.8238	4.15597
563398	NM_001113340,XM_017356884	zgc:172079	zgc:172079	protein_coding	NP_001106811.1;XP_017212373.1	ZDB-GENE-080204-103	.	-2.19742	71.3438	0.417427	-2.72099	0.00650873	0.0353897	5.49343	6.60937	6.1574	6.52048	6.15549	6.08968	5.53618	5.76634	77	121	73	59	30	49	1.72156	3.20559	1.6609	1.8768	0.607466	1.0484	5.59778	9.99883	5.56559	6.25882	2.09123	3.72969
336034	NR_120357	si:ch211-285j22.3	si:ch211-285j22.3	lncRNA	.	ZDB-GENE-141216-187	.	-2.19715	36.2631	0.487052	-2.33164	0.0197195	0.0784902	4.52227	5.63072	5.37016	4.9758	5.40986	5.09653	4.74022	4.87322	57	24	58	29	17	25	5.28888	2.13169	5.75272	3.1904	1.16989	1.88362	17.1972	6.64913	19.2771	10.6395	4.02739	6.70097
556083	XM_021476629	si:ch211-117c19.1	si:ch211-117c19.1	protein_coding	XP_021332304.1	ZDB-GENE-060526-15	.	-2.19677	97.5099	0.279408	-4.06353	4.83352e-05	0.000780942	5.93299	7.06527	6.88063	6.55994	6.88155	6.29574	6.19965	6.31701	147	88	140	52	69	81	2.02866	1.18486	2.04002	0.842051	0.71613	0.892377	6.59632	3.69581	6.83603	2.80811	2.46531	3.17463
325371	NM_001020806	zgc:110699	zgc:110699	protein_coding	NP_001018642.1	ZDB-GENE-050522-487	.	-2.19617	79.0439	0.277633	-4.0881	4.34924e-05	0.000716487	5.63745	6.75901	6.4611	6.50028	6.45416	6.09431	5.84945	6.01854	103	102	97	49	48	64	1.19219	1.15412	1.19044	0.672142	0.422403	0.592817	3.87651	3.5999	3.98913	2.24149	1.45414	2.10895
563810	NM_001083552	oraov1	oral cancer overexpressed 1	protein_coding	NP_001077021.1	ZDB-GENE-030729-33	.	-2.19547	194.56	0.22948	-4.94393	7.65647e-07	2.42737e-05	6.92262	8.06504	7.70169	7.89945	7.83517	7.08427	7.20022	7.36225	225	268	252	80	151	182	9.03285	10.4964	10.659	3.79558	4.5862	5.84509	29.3709	32.7403	35.7179	12.6577	15.7881	20.7939
561719	NM_001309644	si:ch73-281n10.2	si:ch73-281n10.2	protein_coding	NP_001296573.1	ZDB-GENE-131120-172	.	-2.19487	2018.6	0.197649	-5.73813	9.57269e-09	5.53556e-07	10.3029	11.4377	11.4072	11.1072	11.1341	10.4165	10.5083	10.6829	3260	2205	2307	888	1552	1833	99.9744	66.0905	74.6459	32.2716	36.1038	45.1379	325.074	206.149	250.135	107.621	124.289	160.578
100329613	XM_005156292	hcar1-4	hydroxycarboxylic acid receptor 1-4, transcript variant X1	protein_coding	XP_005156349.1	ZDB-GENE-111111-10	.	-2.19263	31.4583	0.405612	-2.79249	0.00523048	0.0301537	4.30351	5.43197	4.98322	5.12025	5.1371	4.77374	4.64582	4.82968	34	42	44	17	18	30	0.407111	0.480641	0.556627	0.239163	0.154814	0.282714	1.32375	1.49921	1.86523	0.79757	0.532952	1.00575
321239	NM_001045330,XM_021479549,XM_021479550	pmela	premelanosome protein a	protein_coding	NP_001038795.1;XP_021335224.1;XP_021335225.1	ZDB-GENE-030131-9818	.	-2.19067	1593.95	0.258081	-4.38378	1.16638e-05	0.000242812	9.96528	11.0956	10.8061	11.1553	10.5865	10.4001	10.092	10.0598	1961	2667	1458	1053	1124	1030	32.4036	43.0789	25.4068	20.6257	14.0898	13.7089	105.363	134.371	85.1372	68.7836	48.5048	48.7694
445111	NM_001003505	stac3	SH3 and cysteine rich domain 3	protein_coding	NP_001003505.1	ZDB-GENE-040801-248	.	-2.19036	265.435	0.326292	-3.46675	0.000526797	0.00529789	7.37891	8.50948	8.10212	8.62841	7.88851	7.69466	7.75003	7.44036	294	503	214	148	249	153	7.67483	12.8466	5.88327	4.56086	4.93046	3.20645	24.9553	40.0709	19.7146	15.2098	16.9733	11.4069
558290	XM_021479802,XM_681491	si:dkey-30j16.3	si:dkey-30j16.3, transcript variant X2	protein_coding	XP_021335477.1;XP_686583.4	ZDB-GENE-141212-294	.	-2.19029	286.819	0.303863	-3.72248	0.000197279	0.00244768	7.48885	8.62209	8.60035	7.9536	8.46205	7.62084	7.67118	7.93405	493	213	401	122	206	281	5.06687	1.89105	3.8304	1.33785	1.44604	2.32287	16.4753	5.89855	12.8355	4.46151	4.97804	8.26362
337325	NM_001128670	pdzk1	PDZ domain containing 1	protein_coding	NP_001122142.2	ZDB-GENE-031222-1	.	-2.18873	168.257	0.293513	-3.85025	0.000117999	0.00161186	6.72354	7.85071	7.67099	7.33796	7.72307	7.09107	7.1452	6.77168	246	151	249	97	164	87	4.67309	2.80262	4.98249	2.17634	2.3566	1.322	15.1949	8.74188	16.6961	7.25777	8.11269	4.703
100001337	NM_001136523	smyhc3	slow myosin heavy chain 3	protein_coding	NP_001129995.1	ZDB-GENE-080930-1	.	-2.18865	550.288	0.317767	-3.55619	0.000376272	0.00410262	8.43275	9.56038	9.14057	9.70595	8.96876	8.89539	8.5543	8.50253	595	1037	462	379	382	340	4.37036	7.45204	3.57946	3.30313	2.12889	2.00437	14.2105	23.2443	11.9946	11.0154	7.32878	7.13056
561268	NM_001113590,XM_017357686,XM_021478693,XM_021478694	tnfsf13b	TNF superfamily member 13b	protein_coding	NP_001107062.1;XP_017213175.1;XP_021334368.1;XP_021334369.1	ZDB-GENE-080204-44	.	-2.18858	163.702	0.245808	-4.59706	4.28494e-06	0.000107923	6.68387	7.81116	7.76719	7.46833	7.39421	7.01398	6.9391	7.00058	280	182	168	88	123	129	2.93509	1.86301	1.84957	1.08604	0.978698	1.08434	9.54365	5.81107	6.19784	3.62176	3.3692	3.85754
393455	NM_200483,XM_005167544,XM_005167545	hao2	hydroxyacid oxidase 2 (long chain)	protein_coding	NP_956777.1;XP_005167601.1;XP_005167602.1	ZDB-GENE-040426-1239	.	-2.18697	138.853	0.250933	-4.49894	6.82929e-06	0.000158289	6.45051	7.57174	7.35441	7.37754	7.19373	6.87031	6.80322	6.58666	194	187	150	85	120	80	4.61355	4.27301	3.74846	2.35807	2.13172	1.51547	15.0013	13.3283	12.5609	7.86379	7.33854	5.39128
555628	XM_678195	itpripl2	inositol 1,4,5-trisphosphate receptor interacting protein like 2	protein_coding	XP_683287.5	.	.	-2.18691	55.7478	0.42248	-2.67207	0.00753855	0.0393198	5.13223	6.25596	5.92584	6.02001	5.84506	5.5863	5.6735	5.18761	73	79	61	34	63	18	0.673	0.710701	0.587664	0.372276	0.437467	0.130125	2.18831	2.21681	1.96924	1.24148	1.506	0.46292
30084	NM_130927	nme2b.2	NME/NM23 nucleoside diphosphate kinase 2b, tandem duplicate 2	protein_coding	NP_571002.1	ZDB-GENE-000210-33	.	-2.1863	1110.75	0.349513	-3.22876	0.00124329	0.0102001	9.44634	10.5735	10.1929	10.7359	9.90359	9.96347	9.58935	9.32289	1260	2109	860	827	818	550	68.1764	111.598	49.0913	53.0428	33.5998	23.8787	221.68	348.094	164.503	176.889	115.669	84.9484
571915	NM_001145611	si:dkey-9i23.16	si:dkey-9i23.16	protein_coding	NP_001139083.1	ZDB-GENE-090313-362	.	-2.1861	55.3547	0.436632	-2.58423	0.00975958	0.0474743	5.12312	6.24524	6.14868	5.99284	5.4698	5.55072	5.51243	5.36744	104	78	31	33	48	33	5.61816	4.11284	1.76213	2.069	1.96921	1.41813	18.2678	12.8287	5.90482	6.89979	6.77908	5.045
606683	NM_001045232,XM_005164771	sco2	SCO2 cytochrome c oxidase assembly protein	protein_coding	NP_001038697.1;XP_005164828.1	ZDB-GENE-041210-173	.	-2.18552	34.0439	0.423255	-2.66501	0.00769857	0.0398736	4.39943	5.5541	5.22083	5.31357	5.05341	4.70524	4.91058	4.92944	47	52	32	10	32	32	2.42892	2.52053	1.51151	0.587089	1.24753	1.19484	7.89781	7.862	5.065	1.95785	4.29467	4.25064
767659	NM_001076599,XM_009306664	armc7	armadillo repeat containing 7	protein_coding	NP_001070067.1;XP_009304939.1	ZDB-GENE-060929-288	.	-2.18546	37.8238	0.363566	-3.10243	0.0019194	0.0141585	4.58355	5.69128	5.35023	5.43114	5.29425	5.10238	4.94149	4.95873	49	53	42	25	26	26	1.98062	1.90501	2.19957	0.832736	0.552776	0.59057	6.44013	5.9421	7.37066	2.77704	1.90295	2.10096
497540	XM_021469620,XM_021469621,XM_021469623	rbm20	RNA binding motif protein 20, transcript variant X3	protein_coding	XP_021325295.1;XP_021325296.1;XP_021325298.1	ZDB-GENE-050208-256	.	-2.18537	904.724	0.250418	-4.50397	6.66951e-06	0.00015554	9.14982	10.2778	9.86158	10.3868	9.81666	9.40073	9.43385	9.32547	967	1604	873	475	771	642	7.75927	12.5532	7.46204	4.49167	4.77189	4.11338	25.2298	39.1559	25.005	14.979	16.4274	14.6334
503772	NM_001013350	agtr2	angiotensin II receptor, type 2	protein_coding	NP_001013368.1	ZDB-GENE-050306-56	.	-2.18521	101.443	0.370123	-3.04703	0.00231118	0.016255	6.00134	7.11714	6.77204	7.09681	6.523	6.52822	6.25604	6.08937	125	178	83	75	75	52	3.03181	4.23282	2.11908	2.1652	1.37452	1.0086	9.85814	13.203	7.10096	7.2206	4.73184	3.58811
437008	NM_001002735,XM_021477464,XM_021477465,XM_021477466,XM_021477467	lctla	lactase-like a	protein_coding	NP_001002735.1;XP_021333139.1;XP_021333140.1;XP_021333141.1;XP_021333142.1	ZDB-GENE-040718-233	.	-2.18464	686.624	0.299502	-3.76422	0.000167067	0.00213597	8.75345	9.87909	9.38746	10.0115	9.41608	9.18719	8.95776	8.77024	679	1263	667	456	533	397	11.363	20.6724	11.7866	9.03666	6.73935	5.48537	36.9477	64.4811	39.4964	30.1358	23.2005	19.5142
797937	NM_001082920	si:ch211-59d15.9	si:ch211-59d15.9	protein_coding	NP_001076389.1	ZDB-GENE-041014-27	.	-2.1838	24.7433	0.543503	-2.07329	0.0381451	0.124575	3.94071	5.093	4.66911	4.77045	4.69101	4.26717	4.307	4.63657	30	35	30	6	13	35	2.3551	2.63875	2.41305	0.531374	0.732294	2.1975	7.65776	8.23075	8.08602	1.77205	2.52095	7.8176
321383	NM_201466,XM_005171152	pfn2l	profilin 2 like	protein_coding	NP_958874.2;XP_005171209.1	ZDB-GENE-030131-34	.	-2.1832	2458.87	0.22064	-5.10535	3.30181e-07	1.15796e-05	10.5929	11.7199	11.6783	11.3813	11.4392	10.6576	10.7365	11.0426	3914	2658	2877	1029	1770	2447	64.3456	42.7892	49.8599	20.2106	22.4838	32.9988	209.224	133.467	167.079	67.3993	77.4013	117.393
140530	rna-trnL1	trnL1	tRNA-Leu	tRNA	.	ZDB-GENE-011205-6	.	-2.18215	118.509	0.235976	-4.7706	1.83678e-06	5.14661e-05	6.21643	7.34571	7.04434	7.20592	6.97517	6.51833	6.55342	6.56297	150	173	130	58	97	94	85.7078	96.5243	78.3902	38.7527	41.7816	42.7878	278.685	301.077	262.682	129.234	143.835	152.218
393692	NM_200719,XM_005169564	arl3l2	ADP-ribosylation factor-like 3, like 2	protein_coding	NP_957013.1;XP_005169621.1	ZDB-GENE-040426-1678	.	-2.18088	171.284	0.372216	-3.0222	0.00250948	0.0173324	6.75046	7.8759	7.84255	6.97159	7.78022	6.9813	7.0286	7.05042	303	90	268	83	140	138	11.9904	3.51807	11.1816	3.87914	4.19216	4.35772	38.9875	10.9735	37.4691	12.9363	14.4317	15.5026
436644	NM_001002371	eef1a2	eukaryotic translation elongation factor 1 alpha 2	protein_coding	NP_001002371.1	ZDB-GENE-040718-64	.	-2.1795	33.0813	0.384568	-2.92275	0.00346952	0.0221978	4.38001	5.50274	5.04899	5.19713	5.22498	4.8463	4.8636	4.7579	35	44	47	18	30	21	0.737279	0.928956	1.06951	0.440776	0.482548	0.353175	2.39732	2.89759	3.58388	1.46992	1.66119	1.25642
558461	NM_001048064,XM_017352790,XM_017352791,XM_017352793,XM_017352794,XM_017352796,XM_021468860,XM_021468861,XM_021468862	elnb	elastin b	protein_coding	NP_001041529.2;XP_017208279.1;XP_017208280.1;XP_017208282.1;XP_017208283.1;XP_017208285.1;XP_021324535.1;XP_021324536.1;XP_021324537.1	ZDB-GENE-061212-2	.	-2.17934	663.492	0.298216	-3.76872	0.000164084	0.00210734	8.70578	9.82884	9.31628	10.0041	9.30613	9.04699	8.91609	8.8405	640	1277	601	394	520	450	4.09492	7.99041	4.07612	2.99251	2.53106	2.30763	13.3149	24.9236	13.6589	9.97954	8.71326	8.20942
569128	XM_692493	ccdc80l1	coiled-coil domain containing 80 like 1	protein_coding	XP_697585.4	ZDB-GENE-120328-4	.	-2.17922	171.117	0.309088	-3.63589	0.000277023	0.00319246	6.75273	7.8728	7.43172	7.94469	7.34753	7.14472	6.99422	6.95667	181	315	154	104	130	117	2.45722	4.16736	2.19794	1.66601	1.33815	1.27473	7.98982	12.9988	7.36522	5.55587	4.60665	4.53485
556734	NM_001034971,XM_005170612,XM_017353834,XM_017353835	itgb1a	integrin, beta 1a	protein_coding	NP_001030143.1;XP_005170669.1;XP_017209323.1;XP_017209324.1	ZDB-GENE-060803-2	.	-2.17798	1919.62	0.246156	-4.56212	5.06394e-06	0.000123553	10.2388	11.3614	11.0901	11.4122	10.8103	10.5582	10.38	10.4999	2406	3250	1663	1099	1347	1514	17.7715	23.673	13.4854	11.1632	7.84796	10.7036	57.7852	73.8406	45.189	37.2274	27.0169	38.0779
246090	NM_152952	cygb1	cytoglobin 1	protein_coding	NP_694484.1	ZDB-GENE-020513-1	.	-2.17698	1180.73	0.198062	-5.66653	1.45717e-08	7.90219e-07	9.53766	10.6602	10.3466	10.6685	10.283	9.76441	9.72637	9.84047	1401	1859	1240	601	892	982	11.8146	15.3284	11.0289	6.00701	5.711	6.64709	38.4159	47.8123	36.9574	20.0324	19.6603	23.6471
553476	NM_001327893	aqp11	aquaporin 11	protein_coding	NP_001314822.1	ZDB-GENE-080418-1	.	-2.17692	282.032	0.194174	-5.77981	7.47864e-09	4.47298e-07	7.47239	8.59424	8.47481	8.32249	8.27603	7.7607	7.82296	7.65828	426	334	321	148	252	191	5.28125	4.05191	4.20397	2.17768	2.37005	1.89661	17.1724	12.6387	14.0873	7.26221	8.15899	6.74719
394184	NM_201209	sh3bgrl	SH3 domain binding glutamate-rich protein like	protein_coding	NP_957503.1	ZDB-GENE-040426-1376	.	-2.17587	416.743	0.24488	-4.58015	4.64632e-06	0.000115612	8.03501	9.15784	8.99787	9.09977	8.62724	8.22584	8.20185	8.431	598	627	369	197	298	385	7.24953	7.41798	4.7158	2.82252	2.73843	3.74145	23.5724	23.1381	15.8024	9.41267	9.42714	13.3102
406492	NM_213211	tmem107	transmembrane protein 107	protein_coding	NP_998376.1	ZDB-GENE-040426-2294	.	-2.17414	141.137	0.229217	-4.88815	1.0179e-06	3.10133e-05	6.47952	7.59275	7.38475	7.3612	7.26209	6.87813	6.81858	6.65718	198	180	161	84	120	88	6.11517	5.44735	5.23863	3.0553	2.8099	2.17776	19.8839	16.9913	17.5544	10.1889	9.67319	7.74738
768129	NM_001077275,XM_005168216,XM_021467708	zgc:153119	zgc:153119	protein_coding	NP_001070743.1;XP_005168273.1;XP_021323383.1	ZDB-GENE-061013-199	.	-2.17404	32.7647	0.546366	-2.0506	0.0403056	0.129119	4.36067	5.49137	4.82706	5.46113	4.88009	4.68078	4.67727	4.8965	24	74	26	13	21	36	0.765802	2.2964	0.859553	0.467538	0.485398	0.918011	2.49006	7.16289	2.88033	1.55916	1.671	3.26583
550571	NM_001017873	fibinb	fin bud initiation factor b	protein_coding	NP_001017873.2	ZDB-GENE-050417-423	.	-2.17396	96.6419	0.452679	-2.47487	0.0133284	0.0593107	5.92933	7.04814	6.35811	7.21218	6.356	6.28961	6.30184	6.01635	75	219	71	57	91	52	2.15062	6.17004	2.1539	1.93874	1.98645	1.18966	6.99291	19.2455	7.21763	6.4654	6.83843	4.23222
30277	NM_131070	mdka	midkine a	protein_coding	NP_571145.1	ZDB-GENE-990621-1	.	-2.17286	1347.49	0.174737	-6.40732	1.48098e-10	1.41054e-08	9.72981	10.8501	10.7303	10.6923	10.4794	9.90765	9.92292	10.0742	1969	1768	1420	645	1024	1179	44.709	39.2319	34.0032	17.3505	17.6408	21.4925	145.374	122.372	113.943	57.8613	60.7291	76.4596
563353	NM_001045014,XM_021480844	si:ch211-106n13.3	si:ch211-106n13.3	protein_coding	NP_001038479.1;XP_021336519.1	ZDB-GENE-030131-9088	.	-2.17226	117.969	0.279665	-4.00191	6.28335e-05	0.000962371	6.22481	7.33222	7.06066	7.2203	6.88363	6.68824	6.40919	6.49289	155	178	116	78	77	85	1.56946	1.76996	1.25991	0.960259	0.608779	0.693812	5.10322	5.52084	4.22191	3.20231	2.09574	2.46824
100330300	XM_002663346,XM_009304574	si:ch211-261p9.4	si:ch211-261p9.4, transcript variant X2	protein_coding	XP_002663392.1;XP_009302849.1	ZDB-GENE-081104-205	.	-2.17203	63.7987	0.324302	-3.45061	0.000559318	0.00554378	5.34117	6.44394	6.18973	6.22653	6.00196	5.82461	5.54831	5.71636	90	89	64	42	37	51	1.3999	1.35078	1.17921	0.831095	0.427978	0.639077	4.55187	4.21334	3.95147	2.77157	1.47333	2.27352
550429	XM_017351505	steap4	STEAP family member 4	protein_coding	XP_017206994.1	ZDB-GENE-070424-244	.	-2.17121	189.777	0.255906	-4.37076	1.23816e-05	0.000255384	6.90957	8.01866	7.88068	7.81645	7.59356	7.36973	7.15742	7.02342	286	248	191	127	146	113	3.12651	2.65043	2.20587	1.63729	1.20817	0.99012	10.1661	8.26717	7.39177	5.46012	4.15917	3.52236
436838	NM_001002565,XM_005160560	pigh	phosphatidylinositol glycan anchor biosynthesis, class H	protein_coding	NP_001002565.1;XP_005160617.1	ZDB-GENE-040718-303	.	-2.17083	163.605	0.319647	-3.49838	0.000468101	0.00484295	6.68489	7.80944	7.77264	7.31491	7.4968	6.76354	6.89073	7.21785	285	151	194	59	116	179	4.36561	2.14153	3.10626	1.02512	1.34768	2.13947	14.1951	6.67983	10.409	3.41862	4.63943	7.61119
110437842	XM_021475776	LOC110437842	gastrula zinc finger protein XlCGF8.2DB-like	protein_coding	XP_021331451.1	.	.	-2.17055	23.6283	0.465368	-2.40253	0.0162821	0.0684625	3.91639	5.00709	4.7005	4.54739	4.68129	4.47221	4.36473	4.2643	35	23	32	17	19	12	0.518589	0.329606	0.503053	0.301273	0.211884	0.138302	1.68623	1.0281	1.68571	1.0047	0.729419	0.49201
100534615	NM_001302743	ost4	oligosaccharyltransferase complex subunit 4 (non-catalytic)	protein_coding	NP_001289672.1	ZDB-GENE-110307-1	.	-2.17042	29.9178	0.437407	-2.55591	0.0105911	0.0502572	4.23491	5.35778	4.90241	5.01552	5.08433	4.65951	4.56161	4.81495	32	38	44	14	16	33	4.04926	4.6696	5.87695	2.08147	1.46514	3.35253	13.1665	14.5654	19.6934	6.94139	5.04379	11.9266
110437990	XR_002455805	LOC110437990	uncharacterized LOC110437990	lncRNA	.	.	.	-2.16775	56.5046	0.361347	-3.089	0.00200832	0.0146381	5.15529	6.27375	5.88849	6.19313	5.73522	5.53083	5.59009	5.4662	67	99	49	29	52	38	2.03445	2.93647	1.5709	1.02652	1.18525	0.913408	6.61517	9.1594	5.26403	3.42327	4.08025	3.24945
447836	NM_001004575	pfkma	phosphofructokinase, muscle a	protein_coding	NP_001004575.1	ZDB-GENE-040912-135	.	-2.16672	728.663	0.361349	-3.08707	0.00202139	0.0146956	8.84663	9.9614	9.45975	10.2254	9.17335	9.20189	9.00872	8.94479	722	1549	488	453	554	487	12.2124	25.6131	8.69604	9.07709	7.11333	6.6144	39.7096	79.8922	29.1401	30.2707	24.4879	23.5307
798375	NM_001166124	apln	apelin	protein_coding	NP_001159596.1	ZDB-GENE-070521-8	.	-2.16616	1294.81	0.22042	-5.05915	4.21137e-07	1.43987e-05	9.67556	10.791	10.781	10.3707	10.539	9.84257	9.7905	10.0775	2134	1274	1561	617	899	1225	21.1795	12.3533	16.3366	7.25123	6.7643	9.76004	68.8666	38.5323	54.7433	24.1817	23.2864	34.7214
100317496	NM_001277234	lonrf1l	LON peptidase N-terminal domain and ring finger 1, like	protein_coding	NP_001264163.1	ZDB-GENE-081104-397	.	-2.16494	1279.68	0.208661	-5.34037	9.2759e-08	3.90104e-06	9.65833	10.7742	10.3748	10.7232	10.5583	9.7302	9.89949	10.0349	1376	1886	1603	538	1040	1172	16.5948	22.2356	20.3971	7.69299	9.51647	11.3487	53.9592	69.3571	68.3497	25.6549	32.7608	40.3731
100034482	XM_003200450,XM_005159152	si:dkey-242h9.3	si:dkey-242h9.3, transcript variant X2	protein_coding	XP_003200498.2;XP_005159209.1	ZDB-GENE-060503-347	.	-2.16265	181.17	0.213654	-5.20843	1.90449e-07	7.30475e-06	6.83818	7.95374	7.84328	7.64338	7.6233	7.08717	7.12112	7.19365	282	207	205	87	144	153	5.50425	3.94106	4.2375	1.99776	2.12842	2.39849	17.8975	12.2929	14.1997	6.66222	7.32717	8.53265
100003046	XM_001342655	lipib	lipase, member Ib	protein_coding	XP_001342691.1	ZDB-GENE-091118-47	.	-2.16189	61.5911	0.355824	-3.12596	0.00177223	0.0133526	5.28352	6.39632	6.1694	5.77333	6.25554	5.63793	5.62609	5.67904	92	45	99	31	48	51	1.64673	0.793287	1.86533	0.645661	0.655463	0.732065	5.35445	2.47441	6.25064	2.15318	2.25646	2.60432
352942	NM_178305	rapsn	receptor-associated protein of the synapse, 43kD	protein_coding	NP_840090.1	ZDB-GENE-030313-1	.	-2.16169	235.151	0.324611	-3.42614	0.000612224	0.00592566	7.21654	8.329	7.91961	8.45069	7.70633	7.47045	7.34621	7.59571	258	447	187	121	158	215	9.15019	15.5214	6.98694	5.0594	4.25924	6.13045	29.7525	48.414	23.4129	16.8723	14.6626	21.8091
799194	XM_001339543,XM_009299295	LOC799194	tetraspanin-10, transcript variant X2	protein_coding	XP_001339579.2;XP_009297570.1	.	.	-2.16114	45.9651	0.532967	-2.08604	0.036975	0.121966	4.87521	5.96767	5.74441	5.79579	5.17367	5.4337	4.9406	5.20442	75	76	24	38	17	35	1.90332	1.86539	0.637507	1.12648	0.305148	0.709751	6.18879	5.8185	2.13626	3.75662	1.05048	2.52494
402901	NM_205608	dynlt3	dynein, light chain, Tctex-type 3	protein_coding	NP_991171.1	ZDB-GENE-040927-24	.	-2.16027	169.966	0.241006	-4.61072	4.01269e-06	0.000101518	6.74741	7.86102	7.79039	7.41532	7.59319	6.99134	7.03857	7.09859	279	164	209	81	137	143	10.6902	6.12763	8.43151	3.6487	3.97375	4.39905	34.7601	19.1132	28.2537	12.1678	13.6798	15.6496
555589	NM_001098732	hspb15	heat shock protein, alpha-crystallin-related, b15	protein_coding	NP_001092202.1	ZDB-GENE-080214-5	.	-2.15893	87.7311	0.34747	-3.19543	0.00139624	0.0111837	5.78511	6.91072	6.70152	6.75055	6.36407	5.88574	6.22669	6.22578	130	130	76	27	85	81	4.08868	4.00537	2.50887	0.988787	2.01913	2.04673	13.2946	12.4935	8.40713	3.29745	6.95093	7.28123
110439489	XM_021475551	LOC110439489	uncharacterized LOC110439489	protein_coding	XP_021331226.1	.	.	-2.15885	65.3193	0.387538	-2.86492	0.0041712	0.0253561	5.35897	6.4854	6.32865	6.18169	5.98357	5.52956	5.95533	5.63388	108	82	61	21	81	42	0.699474	0.515458	0.416691	0.159538	0.397346	0.214444	2.27439	1.60781	1.39631	0.532033	1.36788	0.762886
259192	NM_194264	oaz1a	ornithine decarboxylase antizyme 1a	protein_coding	NP_919240.2	ZDB-GENE-020731-4	.	-2.15864	1137.61	0.230778	-4.81036	1.50662e-06	4.36679e-05	9.49197	10.6029	10.6259	10.1761	10.309	9.60635	9.65807	9.89249	1944	1111	1310	508	846	1079	70.2562	39.2421	49.926	21.7258	23.1836	31.2948	228.443	122.404	167.3	72.452	79.8104	111.331
110438054	XR_002455976	LOC110438054	uncharacterized LOC110438054	lncRNA	.	.	.	-2.15781	125.062	0.231514	-4.79267	1.64577e-06	4.68672e-05	6.3071	7.41736	7.23396	7.06073	7.1725	6.60992	6.55808	6.70387	182	136	160	63	91	110	7.5732	5.53886	7.02361	3.10263	2.87372	3.67445	24.6248	17.2767	23.5358	10.3468	9.89289	13.0719
557375	XM_005170784	csdc2b	cold shock domain containing C2, RNA binding b	protein_coding	XP_005170841.3	ZDB-GENE-110419-1	.	-2.1572	193.938	0.197555	-5.61445	1.97186e-08	1.03708e-06	6.93657	8.05192	7.83411	7.74279	7.85048	7.1534	7.30026	7.23476	264	221	256	89	174	151	2.4368	1.99229	2.49531	0.9728	1.21687	1.11484	7.92343	6.21431	8.36168	3.24414	4.18914	3.96604
100331330	XM_017357144	LOC100331330	leucine-rich repeat-containing protein 72-like	protein_coding	XP_017212633.1	.	.	-2.1571	40.0249	0.499417	-2.22078	0.0263658	0.0960094	4.64396	5.78262	5.35377	5.57441	5.3567	4.76069	5.24303	5.12188	46	63	44	6	49	36	2.41621	3.26527	2.45442	0.365149	1.97825	1.5256	7.85649	10.185	8.22466	1.21772	6.81018	5.42732
570568	NM_001099424,XM_021467215	rragd	ras-related GTP binding D	protein_coding	NP_001092894.2;XP_021322890.1	ZDB-GENE-070620-6	.	-2.15705	131.476	0.354667	-3.12705	0.00176568	0.0133325	6.38539	7.48667	7.00851	7.55406	6.95269	6.85401	6.47312	6.64241	133	247	117	91	77	98	2.18117	3.98523	2.02816	1.82847	0.953065	1.32887	7.09221	12.4307	6.79627	6.09766	3.28096	4.72746
100534809	XM_017351818	sparcl2	SPARC-like 2, transcript variant X1	protein_coding	XP_017207307.1	ZDB-GENE-131127-575	.	-2.15652	33.1359	0.376097	-2.94792	0.00319916	0.0209592	4.38972	5.50174	5.09266	5.24909	5.14324	4.83183	4.86804	4.79141	38	48	40	17	30	23	0.784513	0.980044	0.875685	0.40784	0.472674	0.383799	2.5509	3.05694	2.93438	1.36008	1.6272	1.36537
324490	NM_199683	eif4ebp3l	eukaryotic translation initiation factor 4E binding protein 3, like	protein_coding	NP_955977.1	ZDB-GENE-030826-26	.	-2.15616	166.07	0.401282	-2.7623	0.00573959	0.0321883	6.71783	7.82578	7.40649	7.99075	6.98389	7.02284	7.06689	6.8106	185	346	98	93	155	100	7.22967	13.2561	4.0187	4.30343	4.60019	3.12912	23.5078	41.3482	13.4665	14.3512	15.8363	11.1319
100330558	NM_001302624	smim20	small integral membrane protein 20	protein_coding	NP_001289553.1	ZDB-GENE-131002-2	.	-2.15475	34.3703	0.434853	-2.54689	0.0108687	0.0511525	4.46432	5.5443	5.16831	5.22697	5.21886	5.01658	4.66411	4.89748	42	44	44	26	14	29	3.21685	3.32137	3.62673	2.3983	0.779118	1.77876	10.4598	10.36	12.153	7.99796	2.68214	6.32795
553130	XM_017355318	sema3c	sema domain, immunoglobulin domain (Ig), short basic domain, secreted, (semaphorin) 3C	protein_coding	XP_017210807.2	ZDB-GENE-050513-5	.	-2.15431	519.981	0.242908	-4.5582	5.1593e-06	0.000125349	8.36427	9.47255	9.16194	9.53201	8.971	8.56171	8.62562	8.64146	623	878	474	254	431	420	4.73808	6.53272	3.80243	2.28835	2.48693	2.56176	15.4062	20.3768	12.7418	7.63127	8.56135	9.11346
553565	NM_001020544	wbp2	WW domain binding protein 2	protein_coding	NP_001018380.2	ZDB-GENE-050522-137	.	-2.15401	404.902	0.230789	-4.79671	1.61291e-06	4.61053e-05	8.00529	9.11078	9.07967	8.60688	8.91344	8.29734	8.17023	8.30511	665	361	525	222	292	334	8.35739	4.42588	6.94889	3.30687	2.77688	3.36611	27.1746	13.8052	23.2854	11.0279	9.55951	11.975
368657	NM_001003458,XM_005156784	calhm2	calcium homeostasis modulator 2	protein_coding	NP_001003458.1;XP_005156841.1	ZDB-GENE-030616-561	.	-2.15392	52.0654	0.401368	-2.75798	0.00581599	0.0325041	5.03562	6.15646	5.73439	6.0955	5.58652	5.30199	5.52162	5.40959	59	96	43	20	53	40	0.642977	1.11872	0.645038	0.334474	0.612608	0.635437	2.09069	3.48951	2.1615	1.11542	2.10893	2.26057
393568	NM_200596,XM_021478631	tmem30c	transmembrane protein 30C	protein_coding	NP_956890.1;XP_021334306.1	ZDB-GENE-040426-1127	.	-2.15312	42.5729	0.416531	-2.65629	0.00790057	0.0405824	4.76703	5.85593	5.63332	5.6047	5.30276	5.28221	5.17512	4.97215	67	60	35	30	37	20	0.642943	0.557336	0.350602	0.334397	0.262565	0.149843	2.09058	1.73844	1.17485	1.11516	0.903891	0.533066
797861	NM_199720	tagln3b	transgelin 3b	protein_coding	NP_956014.1	ZDB-GENE-030131-4199	.	-2.15271	149.317	0.286681	-3.85848	0.000114096	0.00157128	6.56975	7.66988	7.44862	7.55209	7.20525	6.98611	6.93439	6.63029	206	219	143	94	136	79	6.16276	6.42826	4.50243	3.34441	3.09494	1.88206	20.0386	20.051	15.0875	11.1531	10.6544	6.69542
100001329	XM_021469531	si:rp71-36a1.5	si:rp71-36a1.5	protein_coding	XP_021325206.1	ZDB-GENE-091204-428	.	-2.1523	20.1847	0.501147	-2.2067	0.0273348	0.0984157	3.69772	4.77579	4.2994	4.50131	4.4017	4.25775	4.13099	4.0744	20	31	25	15	15	11	0.523009	0.812725	0.680705	0.453927	0.301877	0.230849	1.7006	2.53504	2.28102	1.51378	1.03922	0.821244
100144770	XM_009303640,XM_009303641,XM_009303642,XM_009303643,XM_009303644,XM_017357145,XM_017357146	myom1b	myomesin 1b, transcript variant X2	protein_coding	XP_009301915.1;XP_009301916.1;XP_009301917.1;XP_009301918.1;XP_009301919.1;XP_017212634.1;XP_017212635.1	ZDB-GENE-080416-2	.	-2.15217	3319.08	0.283681	-3.898	9.69887e-05	0.00137311	11.0404	12.1459	11.7561	12.3178	11.5594	11.3825	11.2438	11.1222	3632	6174	2767	2020	2660	2186	28.8423	47.9755	23.1938	18.9976	16.0591	13.9456	93.7827	149.644	77.7215	63.354	55.284	49.6117
100004462	XM_009306333	tmc8	transmembrane channel-like 8	protein_coding	XP_009304608.1	ZDB-GENE-081114-2	.	-2.15197	35.7299	0.403827	-2.73795	0.00618233	0.0340122	4.51168	5.60432	5.34991	5.34357	5.07293	4.99255	4.8359	4.95502	55	51	30	22	22	30	0.745244	0.682531	0.430688	0.354444	0.22089	0.321071	2.42321	2.12894	1.44322	1.18201	0.760423	1.14221
[truncated: 1,103 more rows]
